# Supplementary material for: A library of base editors for the precise ablation of all protein-coding genes in the mouse mitochondrial genome
Source: Nat Biomed Eng. 2022 Dec 5;7(5):692–703. doi: 10.1038/s41551-022-00968-1 (PMC10195678; doi:10.1038/s41551-022-00968-1)
Supplement: Supplementary file 4 — On-target, off-target and penalty score analyses used to select the final MitoKO DdCBE pairs. [file 41551_2022_968_MOESM4_ESM.xlsx]

## Sheet: Sheet1
Supplementary Dataset 1, On-target, off-target and penalty score analyses used to select the final MitoKO DdCBE pairs.
	Sample Name	Seq Run	Pair ID	Off target %	On target %	On target 2 (%)	Coverage	Off-target score (selected in bold)
WT	A1	MS1	WT	0.0615539			559.754
WT	2C4	MS2	WT	0.121426			524.303
ND1	A8	MS1	27	0.368609	78.798		3050.84	0.482937
ND1	A9	MS1	28	0.331563	74.4		1294.14	0.337269
ND1	2C5	MS2	53	0.598772	69.2641		1099.19	1.04861
ND1	3H10	MS3	54	0.652776	86.0664		14999.4	1.0058
ND2	A10	MS1	29	0.148051	61.5458		1660.58	0.0211461
ND2	A11	MS1	30	0.171354	65.5062		1483.29	0.434422
ND2	3H11	MS3	55	0.254329	45.4105		13350	0.0400657
ND2	3H6	MS3	56	0.341661	79.7937		5709.9	0.300204
ND3	A12	MS1	31	0.142483	39.1073		1092.36	0.417773
ND3	B1	MS1	32	0.181102	68.3727		940.24	0.0209758
ND3	2C9	MS2	57	0.229472	37.5303		421.361	0.180164
ND3	2C10	MS2	58	0.354601	79.6407		362.94	0.264633
ND4	B2	MS1	33	0.398299	58.361		1460.69	0.777493
ND4	2B1	MS2	34	0.223926	24.0978		818.406	0.176184
ND4	2C11	MS2	59	0.573216	35.4331		107.891	6.0327
ND4	3H7	MS3	60	0.35618	58.2551		9702.3	0.0774768
ND4L	2A2	MS2	9	0.197338	84.6154	84.6154	92.5641	0.393817
ND4L	3H2	MS3	10	0.318596	73.8187	70.3117	9455.8	0.0936107
ND4L	3H8	MS3	61	0.336944	77.9847	74.4307	13883.3	0.0919414
ND4L	3I1	MS3	62	0.228357	70.7385	66.7025	15080.7	0.0933033
ND5	B5	MS1	38	0.247725	78.207		2440.68	0.463546
ND5	2B2	MS2	37	0.301277	53.7234		224.607	0.29966
ND5	3H9	MS3	63	0.995349	79.2352		11636.7	4.03858
ND5	3I2	MS3	64	0.328912	58.1917		18081.6	0.0585056
ND6	2D5	MS2	65	0.182252	35.2747		928.679	0.0758175
ND6	2D6	MS2	66	0.268552	48.9157		609.506	0.319588
ND6	3H3	MS3	13	0.374229	54.3172		9980	0.0866465
ND6	3H4	MS3	14	0.404025	41.2715		11008.4	0.567517
CYTB	B6	MS1	42	0.179268	78.6973		2064.08	0.301082
CYTB	2B4	MS2	41	0.223022	74.9425		1215.42	0.769352
CYTB	2D7	MS2	67	0.240323	74.537		397.404	0.522057
CYTB	2D8	MS2	68	0.235222	84.4358		913.028	0.656831
COI	B7	MS1	43	0.227053	83.4366		1569.12	0.17941
COI	B8	MS1	44	0.288346	92.7116		2032.7	0.368389
COI	2D9	MS2	69	0.261274	81.2018		665.96	0.138188
COI	2D10	MS2	70	0.506386	93.6391		743.409	1.26926
COII	B9	MS1	46	0.204971	70.8742		1356.9	0.0230954
COII	2B8	MS2	45	0.316164	32.1048		706.047	1.21065
COII	2D11	MS2	71	0.518017	58.9147		939.161	2.11435
COII	2D12	MS2	72	0.211394	65.2361		873.923	0.279299
COIII	B10	MS1	47	0.347198	82.7586		1321.63	0.421917
COIII	2B11	MS2	48	0.268109	17.6424		749.057	8.44687
COIII	2-E1	MS2	73	0.40883	80.8118		669.57	0.654921
COIII	2-E2	MS2	74	0.396131	45.2962		540.95	3.54109
ATP6	B11	MS1	49	0.383112	87.8648		786.023	0.73225
ATP6	B12	MS1	50	0.290493	84.0812		935.047	0.141061
ATP6	2-E3	MS2	75	0.52114	85.8934		674.002	1.11534
ATP6	2-E4	MS2	76	0.317587	92.4929		858.112	0.137497
ATP8	C2	MS1	52	0.299399	78.9474		974.898	0.166555
ATP8	2-E5	MS2	77	0.253707	74.5283		1255.4	0.0395382
ATP8	2-E6	MS2	78	0.348952	80.1556		309.241	0.363219
ATP8	3H5	MS3	51	0.271279	83.1901		13004.9	0.032996
