# Supplementary material for: A library of base editors for the precise ablation of all protein-coding genes in the mouse mitochondrial genome
Source: Nat Biomed Eng. 2022 Dec 5;7(5):692–703. doi: 10.1038/s41551-022-00968-1 (PMC10195678; doi:10.1038/s41551-022-00968-1)
Supplement: Supplementary file 5 — List of top 10 off-targets produced by the mitoKO constructs Nd3, Cytb, CoII and Atp6. [file 41551_2022_968_MOESM5_ESM.xlsx]

## Sheet: Nd3 TOP10 offtargets
Supplementary Dataset 2, List of top 10 off-targets produced by the mitoKO constructs Nd3.
				2-plasmid			2-plasmid-HHR			Tandem			Tandem-HHR			Stable-Tandem			Stable-Tandem-HHR						±
	position	ref_base	MutBase	i712_i502	i714_i502	i708_i502	Z2	Z7	Z12	5A4	5A5	5A6	5B4	5B5	5B6	5D5	5E2	5E11	5D9	5E6	5F3
	2783	C	T	4.37989	4.21334	4.24876	1.28768	2.28415	2.81996	1.46067	1.10429	2.68199	0.803213	0.473934	0.384615	2.38095	0.421941	0	0.457666	0.288184	0.0928721
	6247	C	T	3.81461	3.7811	3.97727	1.54368	1.93822	1.36974	2.30692	1.78771	1.28205	0	0.557103	0.214133	0	0.731261	0.682594	0	0.21322	0.237369
	6697	G	A	7.87494	7.76011	7.76106	2.46504	3.64575	2.7038	4.14673	1.12782	4.90566	0.327869	0.775194	0	1	0.291545	1.02041	0	0	0.0522603
	8120	G	A	4.45828	4.21703	4.5423	1.7389	2.56785	2.2028	2.83286	2.64085	3.25733	0.808625	0.352113	0	0.990099	1.37363	1.44928	0	0.344828	0.222938
	9238	G	A	4.29314	3.93465	4.34228	1.90381	2.08749	1.87402	2.22694	2.25464	2.00501	1.02041	0.609756	0.653595	1.33333	3.33333	1.3245	0.955414	0.43956	0.859704
	10148	C	T	4.90984	4.51823	4.85148	1.89345	2.60588	2.27225	3.40659	1.24031	2.41546	0.712589	0.378788	0.808625	2.45902	4.98753	3.18182	0.740741	2.3622	1.55796
	10304	G	A	6.16154	6.09819	6.25479	2.27756	3.46884	2.72406	4.95356	1.17417	3.46154	2.10843	0	1.40351	0.854701	2.23881	2.20994	0.42735	1.81269	0.608569
	12222	G	A	4.09133	4.05226	4.36545	1.39972	1.79429	1.70871	2.70936	1.2987	1.56863	1.06952	0	0.436681	0	0.943396	1.66667	0	0	0.30015
	13528	C	T	5.54227	5.41806	5.75842	1.85185	2.55043	3.82488	3.38983	3.59116	3.66972	1.6	0.826446	0.769231	0	0.641026	0	0	0	0
	14442	G	A	4.43555	4.37402	4.31779	1.51298	2.23435	2.49337	3.56745	1.38889	0.352113	0	0	0.350877	0	0	0.555556	0.890869	0.263158	0.228676
	position	ref_base	MutBase	Mean	±SD		Mean	±SD		Mean	±SD		Mean	±SD		Mean	±SD		Mean	±SD
	2783	C	T	4.3	0.1		2.1	0.8		1.7	0.8		0.6	0.2		0.9	1.3		0.3	0.2
	6247	C	T	3.9	0.1		1.6	0.3		1.8	0.5		0.3	0.3		0.5	0.4		0.2	0.1
	6697	G	A	7.8	0.1		2.9	0.6		3.4	2		0.4	0.4		0.8	0.4		0	0
	8120	G	A	4.4	0.2		2.2	0.4		2.9	0.3		0.4	0.4		1.3	0.2		0.2	0.2
	9238	G	A	4.2	0.2		2	0.1		2.2	0.1		0.8	0.2		2	1.2		0.8	0.3
	10148	C	T	4.8	0.2		2.3	0.4		2.4	1.1		0.6	0.2		3.5	1.3		1.6	0.8
	10304	G	A	6.2	0.1		2.8	0.6		3.2	1.9		1.2	1.1		1.8	0.8		0.9	0.8
	12222	G	A	4.2	0.2		1.6	0.2		1.9	0.7		0.5	0.5		0.9	0.8		0.1	0.2
	13528	C	T	5.6	0.2		2.7	1		3.6	0.1		1.1	0.5		0.2	0.4		0	0
	14442	G	A	4.4	0.1		2.1	0.5		1.8	1.6		0.1	0.2		0.2	0.3		0.5	0.4
				Editing Frequency (Mean ± SD)
	position	ref_base	MutBase	2-plasmids	2-plasmids-HHR	Tandem	Tandem-HHR	Stable-Tandem	Stable-Tandem-HHR
	2783	C	T	4.3 ± 0.1	2.1 ± 0.8	1.7 ± 0.8	0.6 ± 0.2	0.9 ± 1.3	0.3 ± 0.2
	6247	C	T	3.9 ± 0.1	1.6 ± 0.3	1.8 ± 0.5	0.3 ± 0.3	0.5 ± 0.4	0.2 ± 0.1
	6697	G	A	7.8 ± 0.1	2.9 ± 0.6	3.4 ± 2	0.4 ± 0.4	0.8 ± 0.4	0 ± 0
	8120	G	A	4.4 ± 0.2	2.2 ± 0.4	2.9 ± 0.3	0.4 ± 0.4	1.3 ± 0.2	0.2 ± 0.2
	9238	G	A	4.2 ± 0.2	2 ± 0.1	2.2 ± 0.1	0.8 ± 0.2	2 ± 1.2	0.8 ± 0.3
	10148	C	T	4.8 ± 0.2	2.3 ± 0.4	2.4 ± 1.1	0.6 ± 0.2	3.5 ± 1.3	1.6 ± 0.8
	10304	G	A	6.2 ± 0.1	2.8 ± 0.6	3.2 ± 1.9	1.2 ± 1.1	1.8 ± 0.8	0.9 ± 0.8
	12222	G	A	4.2 ± 0.2	1.6 ± 0.2	1.9 ± 0.7	0.5 ± 0.5	0.9 ± 0.8	0.1 ± 0.2
	13528	C	T	5.6 ± 0.2	2.7 ± 1	3.6 ± 0.1	1.1 ± 0.5	0.2 ± 0.4	0 ± 0
	14442	G	A	4.4 ± 0.1	2.1 ± 0.5	1.8 ± 1.6	0.1 ± 0.2	0.2 ± 0.3	0.5 ± 0.4

## Sheet: Cytb TOP10 offtargets
Supplementary Dataset 2, List of top 10 off-targets produced by the mitoKO constructs Cytb.
				2-plasmid			2-plasmid-HHR			Tandem			Tandem-HHR			Stable-Tandem			Stable-Tandem-HHR						±
	position	ref_base	MutBase	i702_i504	i703_i504	i704_i504	Z3	Z8	Z13	5A7	5A8	5A9	5B7	5B8	5B9	5D6	5E3	5E12	5D10	5E7	5F4
	126	C	T	4.5807	4.60495	4.49072	3.03197	3.26832	3.41021	3.44828	2.11268	1.77778	0	0.416667	1.93237	0.440529	0	0	1.49813	0.952381	2.00645
	2573	G	A	4.22544	4.16319	4.3409	1.38676	1.90024	1.48519	1.63934	0.340136	0.540541	0	0	0.531915	0	0	0.722022	1.15385	0.888889	1.14857
	2783	C	T	6.35971	6.26149	6.31492	2.06839	2.64262	2.46789	3.16742	1.32743	1.85185	0.497512	0.263852	0.34965	0.357143	0.362319	0.294118	1.54242	0.367647	0.811469
	2807	C	T	6.47395	6.31994	6.21074	2.02573	2.52958	2.43178	3.81166	2.62009	1.72414	0	0	0.692042	0.347222	0	0.568182	1.82292	2.58303	1.55763
	6843	G	A	6.59386	7.41855	6.8802	2.76405	4.617	3.47655	3.34129	3.4188	2.20994	1.75439	0	0	0	0.4	0.735294	1.27796	2.58621	0.90978
	10341	C	T	4.05361	3.9036	4.11391	1.21845	1.78147	1.8711	1.566	0	2.45902	0	0	0.946372	0.60241	0	0.328947	1.51057	1.01695	1.45725
	12210	G	A	13.6263	12.9144	13.2308	6.20224	7.28531	6.67881	5.06329	4.28571	6.4257	1.45773	0	1.31579	0	0.749064	0	2.74914	2.81124	2.57035
	13572	G	A	5.37673	4.95231	4.97094	1.57052	2.15962	1.58672	0.769231	1.2987	2.52525	0	0	0.571429	0	0	0.4329	1.2987	2.07254	0.992556
	13887	C	T	8.52492	7.59843	7.65418	3.26148	2.20802	3.07469	0.985222	2.5	2.38095	1.51515	2.31214	0	0.649351	2.29885	1.05263	9.56522	5.71429	6.53133
	14097	G	A	7.3529	7.02467	6.87832	3.51106	5.6134	4.24132	3.11419	0.809717	3.84615	1.25	0	1.04712	1.47059	0.840336	0.555556	8.24742	7.80488	8.37495
	position	ref_base	MutBase	Mean	±SD		Mean	±SD		Mean	±SD		Mean	±SD		Mean	±SD		Mean	±SD
	126	C	T	4.6	0.1		3.2	0.2		2.4	0.9		0.8	1		0.1	0.3		1.5	0.5
	2573	G	A	4.2	0.1		1.6	0.3		0.8	0.7		0.2	0.3		0.2	0.4		1.1	0.2
	2783	C	T	6.3	0		2.4	0.3		2.1	0.9		0.4	0.1		0.3	0		0.9	0.6
	2807	C	T	6.3	0.1		2.3	0.3		2.7	1		0.2	0.4		0.3	0.3		2	0.5
	6843	G	A	7	0.4		3.6	0.9		3	0.7		0.6	1		0.4	0.4		1.6	0.9
	10341	C	T	4	0.1		1.6	0.4		1.3	1.2		0.3	0.5		0.3	0.3		1.3	0.3
	12210	G	A	13.3	0.4		6.7	0.5		5.3	1.1		0.9	0.8		0.2	0.4		2.7	0.1
	13572	G	A	5.1	0.2		1.8	0.3		1.5	0.9		0.2	0.3		0.1	0.2		1.5	0.6
	13887	C	T	7.9	0.5		2.8	0.6		2	0.8		1.3	1.2		1.3	0.9		7.3	2
	14097	G	A	7.1	0.2		4.5	1.1		2.6	1.6		0.8	0.7		1	0.5		8.1	0.3
				Editing Frequency (Mean ± SD)
	position	ref_base	MutBase	2-plasmids	2-plasmids-HHR	Tandem	Tandem-HHR	Stable-Tandem	Stable-Tandem-HHR
	126	C	T	4.6 ± 0.1	3.2 ± 0.2	2.4 ± 0.9	0.8 ± 1	0.1 ± 0.3	1.5 ± 0.5
	6247	C	T	4.2 ± 0.1	1.6 ± 0.3	0.8 ± 0.7	0.2 ± 0.3	0.2 ± 0.4	1.1 ± 0.2
	6697	G	A	6.3 ± 0	2.4 ± 0.3	2.1 ± 0.9	0.4 ± 0.1	0.3 ± 0	0.9 ± 0.6
	8120	G	A	6.3 ± 0.1	2.3 ± 0.3	2.7 ± 1	0.2 ± 0.4	0.3 ± 0.3	2 ± 0.5
	9238	G	A	7 ± 0.4	3.6 ± 0.9	3 ± 0.7	0.6 ± 1	0.4 ± 0.4	1.6 ± 0.9
	10148	C	T	4 ± 0.1	1.6 ± 0.4	1.3 ± 1.2	0.3 ± 0.5	0.3 ± 0.3	1.3 ± 0.3
	10304	G	A	13.3 ± 0.4	6.7 ± 0.5	5.3 ± 1.1	0.9 ± 0.8	0.2 ± 0.4	2.7 ± 0.1
	12222	G	A	5.1 ± 0.2	1.8 ± 0.3	1.5 ± 0.9	0.2 ± 0.3	0.1 ± 0.2	1.5 ± 0.6
	13528	C	T	7.9 ± 0.5	2.8 ± 0.6	2 ± 0.8	1.3 ± 1.2	1.3 ± 0.9	7.3 ± 2
	14442	G	A	7.1 ± 0.2	4.5 ± 1.1	2.6 ± 1.6	0.8 ± 0.7	1 ± 0.5	8.1 ± 0.3

## Sheet: CoII TOP10 offtargets
Supplementary Dataset 2, List of top 10 off-targets produced by the mitoKO constructs CoII.
				2-plasmid			2-plasmid-HHR			Tandem			Tandem-HHR			Stable-Tandem			Stable-Tandem-HHR						±
	position	ref_base	MutBase	i709_i504	i710_i504	i711_i504	Z4	Z9	Z14	5A10	5A11	5A12	5B10	5B11	5B12	5D7	5E4	5F11	5D11	5E8	5F5
	2358	G	A	5.18368	5.12727	5.14011	4.86936	4.64899	4.88974	3.07263	5.51601	4.62428	0.497512	0.3003	0	1.13636	0.371747	0.716757	0	0	0.610998
	2783	C	T	5.94815	6.23142	6.07184	4.16334	4.21663	4.23384	1.07335	3.35917	2.48963	1.40845	0.645161	0.395257	1.36612	1.27226	1.84938	0	4.3956	1.1065
	8120	G	A	8.61238	8.29331	8.46349	5.79241	6.17638	4.45489	6.54206	3.92562	5.49898	1.97368	0.664452	1.10701	4.4164	3.36788	3.72355	0	0	0.248963
	10148	C	T	6.52767	6.75938	6.82889	4.41213	4.7256	3.88281	3.13725	1.74757	4.3152	1.0989	0.619195	0.429185	2.24719	2.6455	2.17822	0.657895	0	0.215827
	10304	G	A	6.26634	6.10736	6.16719	4.56643	4.49669	3.43578	3.5	4.26065	2.93255	1.68919	1.5444	0	3.50877	0.946372	2.24904	0	0.75188	0.265018
	12222	G	A	7.61471	7.65085	7.5247	5.22959	5.77531	5.10949	3.0303	3.50318	4.05728	0.806452	0	0.452489	0.597015	2.73556	1.58351	0	2.43902	1.46444
	13887	C	T	7.06685	6.89082	6.88259	4.35835	4.01546	4.18343	5.47445	3.80435	3.93013	0	0	0.833333	2.77778	3.46535	2.93909	0	0	0.348432
	14442	G	A	8.67956	8.63888	8.45806	6.3193	6.32128	6.21029	4.57746	3.20285	6.6	0.727273	0.213675	0.662252	4.81283	3.79404	5.65963	0	0.892857	0.185529
	14542	C	T	4.89831	4.82256	4.69814	4.0645	4.23788	3.50847	1.87617	2.81501	3.77358	0.921659	0.819672	0	0.607903	0.630915	2.15596	0	0	0.190476
	14757	G	A	4.53748	4.67953	4.57741	3.79436	3.97161	3.42711	2.1327	3.15956	5.92593	2.33463	0.895522	0.549451	1.40845	1.90114	2.40964	0	0	0
	position	ref_base	MutBase	Mean	±SD		Mean	±SD		Mean	±SD		Mean	±SD		Mean	±SD		Mean	±SD
	2358	G	A	5.2	0		4.8	0.1		4.4	1.2		0.3	0.3		0.7	0.4		0.2	0.4
	2783	C	T	6.1	0.1		4.2	0		2.3	1.2		0.8	0.5		1.5	0.3		1.8	2.3
	8120	G	A	8.5	0.2		5.5	0.9		5.3	1.3		1.2	0.7		3.8	0.5		0.1	0.1
	10148	C	T	6.7	0.2		4.3	0.4		3.1	1.3		0.7	0.3		2.4	0.3		0.3	0.3
	10304	G	A	6.2	0.1		4.2	0.6		3.6	0.7		1.1	0.9		2.2	1.3		0.3	0.4
	12222	G	A	7.6	0.1		5.4	0.4		3.5	0.5		0.4	0.4		1.6	1.1		1.3	1.2
	13887	C	T	6.9	0.1		4.2	0.2		4.4	0.9		0.3	0.5		3.1	0.4		0.1	0.2
	14442	G	A	8.6	0.1		6.3	0.1		4.8	1.7		0.5	0.3		4.8	0.9		0.4	0.5
	14542	C	T	4.8	0.1		3.9	0.4		2.8	0.9		0.6	0.5		1.1	0.9		0.1	0.1
	14757	G	A	4.6	0.1		3.7	0.3		3.7	2		1.3	0.9		1.9	0.5		0	0
				Editing Frequency (Mean ± SD)
	position	ref_base	MutBase	2-plasmids	2-plasmids-HHR	Tandem	Tandem-HHR	Stable-Tandem	Stable-Tandem-HHR
	2358	G	A	5.2 ± 0	4.8 ± 0.1	4.4 ± 1.2	0.3 ± 0.3	0.7 ± 0.4	0.2 ± 0.4
	2783	C	T	6.1 ± 0.1	4.2 ± 0	2.3 ± 1.2	0.8 ± 0.5	1.5 ± 0.3	1.8 ± 2.3
	8120	G	A	8.5 ± 0.2	5.5 ± 0.9	5.3 ± 1.3	1.2 ± 0.7	3.8 ± 0.5	0.1 ± 0.1
	10148	C	T	6.7 ± 0.2	4.3 ± 0.4	3.1 ± 1.3	0.7 ± 0.3	2.4 ± 0.3	0.3 ± 0.3
	10304	G	A	6.2 ± 0.1	4.2 ± 0.6	3.6 ± 0.7	1.1 ± 0.9	2.2 ± 1.3	0.3 ± 0.4
	12222	G	A	7.6 ± 0.1	5.4 ± 0.4	3.5 ± 0.5	0.4 ± 0.4	1.6 ± 1.1	1.3 ± 1.2
	13887	C	T	6.9 ± 0.1	4.2 ± 0.2	4.4 ± 0.9	0.3 ± 0.5	3.1 ± 0.4	0.1 ± 0.2
	14442	G	A	8.6 ± 0.1	6.3 ± 0.1	4.8 ± 1.7	0.5 ± 0.3	4.8 ± 0.9	0.4 ± 0.5
	14542	C	T	4.8 ± 0.1	3.9 ± 0.4	2.8 ± 0.9	0.6 ± 0.5	1.1 ± 0.9	0.1 ± 0.1
	14757	G	A	4.6 ± 0.1	3.7 ± 0.3	3.7 ± 2	1.3 ± 0.9	1.9 ± 0.5	0 ± 0

## Sheet: Atp6 TOP10 offtargets
Supplementary Dataset 2, List of top 10 off-targets produced by the mitoKO constructs Atp6.
				2-plasmid			2-plasmid-HHR			Tandem			Tandem-HHR			Stable-Tandem			Stable-Tandem-HHR						±
	position	ref_base	MutBase	i702_i505	i703_i505	i704_i505	Z5	Z10	Z15	5B1	5B2	5B3	5C1	5C2	5C3	5D8	5E5	5F2	5D12	5E9	5F6
	81	C	T	7.8071	8.0452	7.70695	4.70756	5.5096	4.73309	3.40909	1.6	5.60748	1.05541	0.825934	2.06897	3.73832	4.6595	5.46324	0.307692	0	0.172891
	7053	C	T	8.51837	8.59192	8.51774	5.36001	5.62322	5.82552	4.2735	3.01205	1.49254	1.20301	1.21748	1.82371	16.8739	15.9705	21.4155	1.47059	1.30293	0.626485
	7489	C	T	8.9864	8.49247	8.40972	5.82187	5.55827	5.60483	5.09554	4.74453	5	3.61446	1.30653	0.986842	21.8914	22.9358	31.937	1.33929	3.04569	2.06417
	10148	C	T	7.30779	7.43986	6.98959	4.55982	4.66154	4.55853	5.04732	0.970874	4.58015	1.12994	0.857216	0.660066	11.2583	12.9518	15.6693	0.966184	0.995025	0.676348
	10304	G	A	14.7432	15.016	14.8763	7.42857	8.55438	8.65973	6.30631	4.62963	12.5874	1.70213	1.25777	0	7.59162	12.0879	10.2488	1.25899	1.05263	0.900024
	11703	C	T	8.20809	7.77283	7.96381	1.91542	2.36647	2.78681	3.61011	2.94118	1.97368	1.15607	0.238064	0	0.215517	1.90476	1.8588	0.361011	0	0.127146
	12222	G	A	7.35328	6.88431	7.19427	4.2229	4.7959	4.50469	6.49351	1.69972	2.68456	0.268817	0.727096	1.45631	5.40541	4.37788	7.79602	0.470588	1.12676	0.801202
	13887	C	T	7.75775	7.08719	7.00641	4	4.04704	4.2079	4.34783	1.85185	4.54545	0.803213	0.700935	0.787402	4.42177	3.87597	7.10942	0.353357	0.515464	0.462072
	14442	G	A	23.6628	23.6938	23.2183	11.4223	12.9504	13.2214	5.3012	5.72034	10.0671	4.19847	1.80192	3.16206	11.194	10.3093	12.1717	0.558659	1.61663	0.794001
	15084	G	A	9.00377	8.77864	8.66524	5.22432	5.54025	5.26761	5.15152	4.64396	2.32558	0.767263	0.54768	1.40187	1.96078	0.84507	1.22409	0.941176	0	0.0725865
	position	ref_base	MutBase	Mean	±SD		Mean	±SD		Mean	±SD		Mean	±SD		Mean	±SD		Mean	±SD
	81	C	T	7.9	0.2		5	0.5		3.5	2		1.3	0.7		4.6	0.9		0.2	0.2
	7053	C	T	8.5	0		5.6	0.2		2.9	1.4		1.4	0.4		18.1	2.9		1.1	0.4
	7489	C	T	8.6	0.3		5.7	0.1		4.9	0.2		2	1.4		25.6	5.5		2.1	0.9
	10148	C	T	7.2	0.2		4.6	0.1		3.5	2.2		0.9	0.2		13.3	2.2		0.9	0.2
	10304	G	A	14.9	0.1		8.2	0.7		7.8	4.2		1	0.9		10	2.3		1.1	0.2
	11703	C	T	8	0.2		2.4	0.4		2.8	0.8		0.5	0.6		1.3	1		0.2	0.2
	12222	G	A	7.1	0.2		4.5	0.3		3.6	2.5		0.8	0.6		5.9	1.8		0.8	0.3
	13887	C	T	7.3	0.4		4.1	0.1		3.6	1.5		0.8	0.1		5.1	1.7		0.4	0.1
	14442	G	A	23.5	0.3		12.5	1		7	2.6		3.1	1.2		11.2	0.9		1	0.6
	15084	G	A	8.8	0.2		5.3	0.2		4	1.5		0.9	0.4		1.3	0.6		0.3	0.5
				Editing Frequency (Mean ± SD)
	position	ref_base	MutBase	2-plasmids	2-plasmids-HHR	Tandem	Tandem-HHR	Stable-Tandem	Stable-Tandem-HHR
	81	C	T	7.9 ± 0.2	5 ± 0.5	3.5 ± 2	1.3 ± 0.7	4.6 ± 0.9	0.2 ± 0.2
	7053	C	T	8.5 ± 0	5.6 ± 0.2	2.9 ± 1.4	1.4 ± 0.4	18.1 ± 2.9	1.1 ± 0.4
	7489	C	T	8.6 ± 0.3	5.7 ± 0.1	4.9 ± 0.2	2 ± 1.4	25.6 ± 5.5	2.1 ± 0.9
	10148	C	T	7.2 ± 0.2	4.6 ± 0.1	3.5 ± 2.2	0.9 ± 0.2	13.3 ± 2.2	0.9 ± 0.2
	10304	G	A	14.9 ± 0.1	8.2 ± 0.7	7.8 ± 4.2	1 ± 0.9	10 ± 2.3	1.1 ± 0.2
	11703	C	T	8 ± 0.2	2.4 ± 0.4	2.8 ± 0.8	0.5 ± 0.6	1.3 ± 1	0.2 ± 0.2
	12222	G	A	7.1 ± 0.2	4.5 ± 0.3	3.6 ± 2.5	0.8 ± 0.6	5.9 ± 1.8	0.8 ± 0.3
	13887	C	T	7.3 ± 0.4	4.1 ± 0.1	3.6 ± 1.5	0.8 ± 0.1	5.1 ± 1.7	0.4 ± 0.1
	14442	G	A	23.5 ± 0.3	12.5 ± 1	7 ± 2.6	3.1 ± 1.2	11.2 ± 0.9	1 ± 0.6
	15084	G	A	8.8 ± 0.2	5.3 ± 0.2	4 ± 1.5	0.9 ± 0.4	1.3 ± 0.6	0.3 ± 0.5
