# Supplementary material for: A library of base editors for the precise ablation of all protein-coding genes in the mouse mitochondrial genome
Source: Nat Biomed Eng. 2022 Dec 5;7(5):692–703. doi: 10.1038/s41551-022-00968-1 (PMC10195678; doi:10.1038/s41551-022-00968-1)
Supplement: Supplementary file 6 — List of Atp6-KO mice and respective heteroplasmy throughout generations F0 to F4. [file 41551_2022_968_MOESM6_ESM.xlsx]

## Sheet: Sheet1
	Supplementary Dataset 3, List of Atp6-KO mice and respective heteroplasmy troughout generations F0 to F4.
	F0						CVBC1.1c	CVBC1.1e	CVBC1.1f
	Sex						M	F	F
	Heteroplasmy						3	9	3
	F1	CVBC3.1a	CVBC3.1b	CVBC3.1c	CVBC3.1d	CVBC3.1e	CVBC3.1f	CVBC3.2a	CVBC3.2b	CVBC3.2c	CVBC3.2d	CVBC3.2e	CVBC3.2f	CVBC3.2g	CVBC3.2h	CVBC3.4a	CVBC3.4b	CVBC3.4c	CVBC3.4d
	Sex	M	M	M	M	F	F	M	M	M	M	F	F	F	F	F	F	F	F
	Heteroplasmy	18	30	9	16	23	23	11	8	12	11	21	15	9	19	13	4	0	1
	F2	CVBC4.1a	CVBC4.1b	CVBC4.1c	CVBC4.1d	CVBC4.1e	CVBC4.1f	CVBC4.1g	CVBC4.1h	CVBC4.3a	CVBC4.3b	CVBC5.1a	CVBC5.1b	CVBC5.1c	CVBC5.1d	CVBC5.1e	CVBC5.1f
	Sex	M	M	F	F	F	F	F	F	M	F	M	M	M	F	F	F
	Heteroplasmy	23	13	20	22	10	21	12	22	11	14	19	34	32	34	33	23
	F3	CVBC6.1a	CVBC6.1b	CVBC6.1c	CVBC6.1d	CVBC6.1e	CVBC6.1f	CVBC6.3a	CVBC6.3b	CVBC6.3c	CVBC6.3d	CVBC6.3e	CVBC6.3f	CVBC6.3g	CVBC6.3h	CVBC6.3i	CVBC6.3j
	Sex	M	M	M	F	F	F	M	M	M	M	M	M	M	F	F	F
	Heteroplasmy	20	29	36	47	53	52	21	12	24	29	20	32	49	38	37	20
	F4	CVBC7.1a	CVBC7.1b	CVBC7.1c	CVBC7.1d	CVBC7.1e	CVBC8.1a	CVBC8.1b	CVBC8.1c	CVBC8.1d	CVBC8.1e	CVBC8.1f	CVBC8.1g
	Sex	M	M	F	F	F	M	M	M	F	F	F	F
	Heteroplasmy	61	28	62	45	51	65	66	61	72	70	69	64
			included in Figure 5
			additional litters/littermates
