# Supplementary material for: A library of base editors for the precise ablation of all protein-coding genes in the mouse mitochondrial genome
Source: Nat Biomed Eng. 2022 Dec 5;7(5):692–703. doi: 10.1038/s41551-022-00968-1 (PMC10195678; doi:10.1038/s41551-022-00968-1)
Supplement: Source Data for Figs. 3–6 and Extended Data Figs. 3–7 — Source data, statistics and unprocessed western blots. [file 41551_2022_968_MOESM7_ESM.xlsx]

## Sheet: Fig 3d
Fig. 3d, In vitro on-target editing efficiency and off-target scores in NIH/3T3 cells after transient expression with the indicated DdCBE pairs from the MitoKO library (Pair ID). On-target efficiency and off-targets were analyzed by NGS. The final MitoKO DdCBEs were selected based on high on-target efficiency and low off-target score (less mtDNA-wide off-targets).
Graphs plotted in Graphpad Prism 9 for macOS version 9.1.0
Sample	Pair ID	On-target	Off-target score
Nd1	27	78.798	0.482937
Nd1	28	74.4	0.337269
Nd1	53	69.2641	1.04861
Nd1	54	86.0664	1.0058
Nd2	29	61.5458	0.0211461
Nd2	30	65.5062	0.434422
Nd2	55	45.4105	0.0400657
Nd2	56	79.7937	0.300204
Nd3	31	39.1073	0.417773
Nd3	32	68.3727	0.0209758
Nd3	57	37.5303	0.180164
Nd3	58	79.6407	0.264633
Nd4	33	58.361	0.777493
Nd4	34	24.0978	0.176184
Nd4	59	35.4331	6.0327
Nd4	60	58.2551	0.0774768
Nd4l	9	84.6154	0.393817
Nd4l	10	73.8187	0.0936107
Nd4l	61	77.9847	0.0919414
Nd4l	62	70.7385	0.0933033
Nd5	38	78.207	0.463546
Nd5	37	53.7234	0.29966
Nd5	63	79.2352	4.03858
Nd5	64	58.1917	0.0585056
Nd6	65	35.2747	0.0758175
Nd6	66	48.9157	0.319588
Nd6	13	54.3172	0.0866465
Nd6	14	41.2715	0.567517
Cytb	42	78.6973	0.301082
Cytb	41	74.9425	0.769352
Cytb	67	74.537	0.522057
Cytb	68	84.4358	0.656831
CoI	43	83.4366	0.17941
CoI	44	92.7116	0.368389
CoI	69	81.2018	0.138188
CoI	70	93.6391	1.26926
CoII	46	70.8742	0.0230954
CoII	45	32.1048	1.21065
CoII	71	58.9147	2.11435
CoII	72	65.2361	0.279299
CoIII	47	82.7586	0.421917
CoIII	48	17.6424	8.44687
CoIII	73	80.8118	0.654921
CoIII	74	45.2962	3.54109
Atp6	49	87.8648	0.73225
Atp6	50	84.0812	0.141061
Atp6	75	85.8934	1.11534
Atp6	76	92.4929	0.137497
Atp8	52	78.9474	0.166555
Atp8	77	74.5283	0.0395382
Atp8	78	80.1556	0.363219
Atp8	51	83.1901	0.032996

## Sheet: Fig. 3e
Fig. 3e, On-target editing by the lead MitoKO DdCBE pairs from 14 days after transfection measured by NGS.
Graphs plotted in Graphpad Prism 9 for macOS version 9.1.0
Replicate	Nd1	Nd2	Nd3	Nd4	Nd4l	Nd5	Nd6	Cytb	CoI	CoII	CoIII	Atp6	Atp8
1	60.4564	55.8322	63.3661	48.9711	50.96	48.4547	38.1386	64.6014	71.6845	66.2563	74.1457	69.785	65.6676
2	60.3219	56.3208	63.461	49.8821	50.16	50.0877	38.5406	64.2195	71.7261	66.4941	73.8781	69.77	65.0901
3	60.5258	56.6374	63.0729	46.9674	51.09	48.9077	38.2027	64.5412	71.9482	66.375	73.9253	69.4654	65.1139

## Sheet: Fig. 5c
Fig. 5c, (Right) On-target (Y axis) and off-target (X axis) performance of the Nd3, Cytb, CoII and Atp6 MitoKO constructs transiently delivered into NIH/3T3 cells, as separate monomers (2-plasmid), separate monomers with the hammerhead ribozyme (HHR) incorporated in mRNA (2-plasmid-HHR), bi-cistronic construct, with the tandemly arrayed DdCBE monomers being linked by the T2A element (Tandem) and …
Graphs plotted in Graphpad Prism 9 for macOS version 9.1.0
	Nd3	Nd3	CytB	CytB	CoII	CoII	Atp6	Atp6
	Average mtDNA-wide C•G-to-T•A editing frequency (fold change over WT)	On target activity (%)	Average mtDNA-wide C•G-to-T•A editing frequency (fold change over WT)	On target activity (%)	Average mtDNA-wide C•G-to-T•A editing frequency (fold change over WT)	On target activity (%)	Average mtDNA-wide C•G-to-T•A editing frequency (fold change over WT)	On target activity (%)
2-plasmid	4.54208	63.3	5.31205	64.4541	7.30023	66.3751	8.50977	69.6735
2-plasmid-HHR	1.11501	36.9431	1.34018	39.7926	1.67237	44.9664	1.644	50.3347
Tandem	1.37226	36.6221	1.23752	38.0592	1.75949	44.1944	1.00229	50.46
TandemHHR	1.08574	24.1744	1.05811	22.9984	1.14975	29.2816	1.02645	30.2747
Fig. 5d
Tandem	Nd3	Nd3	CytB	CytB	CoII	CoII	Atp6	Atp6
	Average mtDNA-wide C•G-to-T•A editing frequency (fold change over WT)	On target activity (%)	Average mtDNA-wide C•G-to-T•A editing frequency (fold change over WT)	On target activity (%)	Average mtDNA-wide C•G-to-T•A editing frequency (fold change over WT)	On target activity (%)	Average mtDNA-wide C•G-to-T•A editing frequency (fold change over WT)	On target activity (%)
28	1.19019	95.4545	1.32239	95.5172	1.28521	93.4783	2.35488	96.5753
35	1.14748	98.7624	1.09787	95.6954	1.19248	90.573	2.59185	97.6939
42	1.21734	97.235	1.16611	90.3134	1.30643	91.5669	2.77899	99.789
Tandem-HHR	Nd3	Nd3	CytB	CytB	CoII	CoII	Atp6	Atp6
	Average mtDNA-wide C•G-to-T•A editing frequency (fold change over WT)	On target activity (%)	Average mtDNA-wide C•G-to-T•A editing frequency (fold change over WT)	On target activity (%)	Average mtDNA-wide C•G-to-T•A editing frequency (fold change over WT)	On target activity (%)	Average mtDNA-wide C•G-to-T•A editing frequency (fold change over WT)	On target activity (%)
28	1.0793	53.3557	1.39483	86.0153	1.22965	74.4809	1.21935	85.3147
35	1.1655	63.145	1.36485	81.9945	1.08651	76.5125	1.11285	83.3333
42	1.10258	55.3731	1.36221	87.101	1.03467	78.447	1.3107	90.5027

## Sheet: Fig. 5d
Fig. 5d, (Right) On-target (Y axis) and off-target (X axis) performance of the Nd3, Cytb, CoII and Atp6 Tandem and Tandem-HHR MitoKO constructs stably expressed in NIH/3T3 cells.
Graphs plotted in Graphpad Prism 9 for macOS version 9.1.0
	Nd3	Nd3	CytB	CytB	CoII	CoII	Atp6	Atp6
	Average mtDNA-wide C•G-to-T•A editing frequency (fold change over WT)	On target activity (%)	Average mtDNA-wide C•G-to-T•A editing frequency (fold change over WT)	On target activity (%)	Average mtDNA-wide C•G-to-T•A editing frequency (fold change over WT)	On target activity (%)	Average mtDNA-wide C•G-to-T•A editing frequency (fold change over WT)	On target activity (%)
2-plasmid	4.54208	63.3	5.31205	64.4541	7.30023	66.3751	8.50977	69.6735
2-plasmid-HHR	1.11501	36.9431	1.34018	39.7926	1.67237	44.9664	1.644	50.3347
Tandem	1.37226	36.6221	1.23752	38.0592	1.75949	44.1944	1.00229	50.46
TandemHHR	1.08574	24.1744	1.05811	22.9984	1.14975	29.2816	1.02645	30.2747
Fig. 5d
Tandem	Nd3	Nd3	CytB	CytB	CoII	CoII	Atp6	Atp6
	Average mtDNA-wide C•G-to-T•A editing frequency (fold change over WT)	On target activity (%)	Average mtDNA-wide C•G-to-T•A editing frequency (fold change over WT)	On target activity (%)	Average mtDNA-wide C•G-to-T•A editing frequency (fold change over WT)	On target activity (%)	Average mtDNA-wide C•G-to-T•A editing frequency (fold change over WT)	On target activity (%)
28	1.19019	95.4545	1.32239	95.5172	1.28521	93.4783	2.35488	96.5753
35	1.14748	98.7624	1.09787	95.6954	1.19248	90.573	2.59185	97.6939
42	1.21734	97.235	1.16611	90.3134	1.30643	91.5669	2.77899	99.789
Tandem-HHR	Nd3	Nd3	CytB	CytB	CoII	CoII	Atp6	Atp6
	Average mtDNA-wide C•G-to-T•A editing frequency (fold change over WT)	On target activity (%)	Average mtDNA-wide C•G-to-T•A editing frequency (fold change over WT)	On target activity (%)	Average mtDNA-wide C•G-to-T•A editing frequency (fold change over WT)	On target activity (%)	Average mtDNA-wide C•G-to-T•A editing frequency (fold change over WT)	On target activity (%)
28	1.0793	53.3557	1.39483	86.0153	1.22965	74.4809	1.21935	85.3147
35	1.1655	63.145	1.36485	81.9945	1.08651	76.5125	1.11285	83.3333
42	1.10258	55.3731	1.36221	87.101	1.03467	78.447	1.3107	90.5027

## Sheet: Fig. 6b-d
Graphs plotted in Graphpad Prism 9 for macOS version 9.1.0
Fig 6b, The m.8069G>A heteroplasmy (Y axis) in the F1-F3 generations of the selectively bred founder F0 female.
WT	F0	F1	F2	F3
On Target Activity (%) [m.8069G>A heteroplasmy ]
0	10.1695	18.0947	24.6914	21.0309
0		32.2911	30.4721	31.0345
0		10.7253	32.0513	37.1429
0		19.9596	34.4051	46.1426
0		24.4541	25.9091	53.9419
		24.5971		51.2329
Fig. 6c, Off-target editing in the F0-F3 m.8069G>A animals and wild-type (WT) controls.
WT	F0	F1	F2	F3
Average mtDNA-wide C•G-to-T•A editing frequency (%)
0.0491979	0.0514104	0.0411477	0.0374484	0.0379022
0.041096		0.0439886	0.0548987	0.036802
0.0411806		0.0391296	0.0498337	0.0364765
0.0411665		0.0414435	0.0413937	0.0361925
0.0444809		0.042643	0.0361357	0.0407631
		0.0422872		0.053416
Fig. 6d, On target (Y axis) vs. off-target (X axis) editing in the F0-F3 m.8069G>A animals and wild-type (WT) controls.
	Average mtDNA-wide C•G-to-T•A editing frequency (%)	On Target Activity (%) [m.8069G>A heteroplasmy ]
WT	0.0434244	0
F0	0.0514104	10.1695
F1	0.0417732	21.687
F2	0.0439421	29.5058
F3	0.0402587	40.0876

## Sheet: Fig. 6e-f
Fig 6e: Uncropped version of immunoblotting of a BNGE with antibodies specific to mitochondrial complex II (CII, SDHB) and complex V (CV, ATP5A) in mitochondria isolated from skeletal muscle of F4 generation m.8069G>A mice and WT controls. An antibody specific for complex II (SDHB) was used as loading control.
Fig 6f: Uncropped version of CNGE activity gels (top) and Coomassie Brilliant Blue (CBB) staining (bottom) for samples as decribed in 6e.
No MW marker was used.

## Sheet: ED Fig. 3a
ED Fig 3a, Densitometric quantification of the mitochondrial de novo protein synthesis gels presented in Fig. 4c . WT (dark grey line) was used as baseline control in each mtDNA protein-encoded gene. The top panel refers to the 16% Tris-Gly gel and the bottom panel refers to the 16% Tricine gel.
Graphs plotted in Graphpad Prism 9 for macOS version 9.1.0
16% Tris-Glycine																	16% Tricine
Distance	WT	Nd1	Nd2	Nd3	Nd4	Nd4l	Nd5	Nd6	Cytb	CoI	CoII	CoIII	Atp6	Atp8			Distance	WT	Nd1	Nd2	Nd3	Nd4	Nd4l	Nd5	Nd6	Cytb	CoI	CoII	CoIII	Atp6	Atp8
0	11201	12471	12982	13910	14691	13625	13764	12194	14653	12119.8	13059.9	11225.2	12232.5	11294.6			0	16156	13122	20841.8	22391	20059.8	18135.5	23074.1	16728.8	17268.2	16462.1	18130.5	13654	15997.2	19462.4
0.005	11558	12670	13094	13836	14573	13664	13713	12330	14433	12184.4	13055.5	11423.8	11951.2	11239.7			0.005	16183	13057	20807.4	22441.2	20049.3	17944.5	23142.9	16678.8	17237.7	16648.4	18207	13581.2	16042.6	19303.7
0.01	11546	12657	13258	14010	14531	13706	13854	12341	14565	12299.1	13207.7	11623.8	11843.4	11174.3			0.01	16543	13183	20887.2	22415.5	20032.9	17929.4	23031.6	16703.6	17183.9	16745.1	18224.2	13670.4	16094.9	19311.2
0.015	11625	12820	13122	14123	14524	14002	14232	12470	14535	12406.5	13472	11866.6	11994.8	11280.2			0.015	16651	13124	20876.8	22463.4	19767.2	17976	22793.9	16765.3	17256.9	16853	18198.2	13771.7	16154.7	19625.9
0.02	11654	12707	13255	14147	14716	14579	14337	12576	14698	12404.6	13730.7	11805.4	12245.9	11283.7			0.02	16625	13454	20783.2	22499.1	19429.7	18310.5	22563.9	16805	17461.4	17051.3	18133.7	13756.5	16293.3	19760.1
0.025	11618	12785	13422	14103	15060	14505	14094	12589	15020	12340	13766.2	11702.7	12604.8	11299.4			0.025	16676	13196	20798.8	22709.1	19338.8	18451.9	22379.6	16964.3	17465.7	17093	18027.6	13775.5	16341.1	19570.8
0.03	11715	12700	13239	14237	15002	14498	14121	12658	15062	12239.1	13624.9	11712.8	12942.5	11535.3			0.03	16604	12997	20843.7	22757.8	19435	18364.7	22308	17180.4	17558.6	16973	17910.2	13909.1	16241.1	19510.2
0.035	11967	12814	13335	14379	15114	14605	14147	12802	14800	12146.3	13528.7	11766.3	13021.1	11764.2			0.035	16596	13145	20817.9	22729.8	19484.6	18383.7	22319.7	17261.1	17670.8	16902.7	18012.6	14035.7	16155.3	19620.2
0.04	11846	12750	13356	14343	15071	15130	13914	13045	15484	12052.9	13711.9	11743	12882.5	11752.9			0.04	16716	13396	20715.5	23000.7	19491.7	18636.9	22308.7	17233.5	17682.7	16830.8	17988	13986.8	16058.3	19787.6
0.045	11620	12765	13455	14498	15095	15470	13940	12878	15849	12091.9	13783.6	11297	12708.3	11752.5			0.045	16766	12866	20570.7	22905.1	19548	18680.7	22313.9	17200.5	17615.8	16727.6	17873.9	13903.5	16028.7	19859
0.05	11641	12833	13519	14791	15107	15188	14011	12796	15776	12207.1	14005	11814	12631	11486.8			0.05	16702	12474	20502.8	22801.7	19619.8	18566.6	22411.5	17309.2	17552.2	16787.3	17865.5	13927.3	16028.2	19757.1
0.055	11525	12756	13576	15261	15125	15202	13998	13130	16089	12198.6	14318.9	12025	12797.2	11169.5			0.055	16608	12761	20560.6	22897.2	19653.1	18500.1	22565.6	17377.6	17462.3	16944.1	18037.8	13992.7	16057.4	19704.4
0.06	11613	12893	13605	15325	15246	15407	14155	13218	16255	12184.1	14503.1	12047.9	12974.3	11366.4			0.06	16556	12786	20583.3	22970.7	19694.8	18468.8	22647	17422.5	17484.7	16994	18130.3	14056.5	16150.8	19800.9
0.065	11623	13113	13480	15422	15282	15523	14444	13346	16358	12246	14423.9	12038	12950.8	11525.9			0.065	16532	12881	20497.2	22884.5	19718.7	18468	22654.2	17457.3	17627.7	17004.6	18172.2	14151.7	16125.8	19922.1
0.07	11599	13114	13617	15724	15514	15754	14759	13640	16601	12397.2	14576.7	12094.6	12926.5	11441.5			0.07	16578	13064	20412.7	22906.9	19703.6	18669.6	22653.2	17392.5	17810.1	16996.5	18304.7	14241.7	15999.2	19962.1
0.075	11711	13277	13934	15926	15887	15690	15042	13950	16518	12576.4	14756	12379.5	12994.8	11477.7			0.075	16632	13338	20452.8	23019.8	19792	18825.8	22571.8	17309.5	17884.7	16949.7	18258.8	14328.1	15841.7	19932.8
0.08	12033	13555	14044	15890	16105	15663	15269	14044	16593	12643.7	15113.3	12475.9	13104.6	11655.5			0.08	16648	13315	20532.5	23026.7	19948.1	18645.3	22518.6	17279.4	17944.5	16901.7	18281.3	14462.7	15856.5	19891.7
0.085	12176	13258	14199	15932	16229	15812	15249	14189	16672	12759.5	15270.1	12638.7	13228.6	11667.9			0.085	16492	13141	20541.9	23005	20083.7	18338.2	22588.6	17361.1	18028.3	17022.2	18469.1	14515	16212.5	19864.5
0.09	12109	13038	14363	16097	16429	15925	14933	14371	17104	12888.5	15629.1	12827.9	13340.9	11561.5			0.09	16468	13084	20540.2	23121.6	20319.8	18139.4	22551.9	17413.7	18039.9	17312	18547.4	14382.8	16443.2	19771.3
0.095	12043	13093	14454	16280	16704	16182	15028	14380	17315	12748.3	15853.1	13010.8	13486.9	11635.3			0.095	16604	13227	20565	23419.1	20501.4	18185.8	22436.8	17346.6	18085.7	17522	18651	14322.8	16343.9	19705.6
0.1	11847	13311	14658	16745	16778	16221	15426	14678	17746	12504.2	15801	13103	13640.7	11708.5			0.1	16763	13190	20646	23482	20604.2	18369.9	22425.4	17311.3	18133.3	17706.7	18885.5	14496	16234.8	19722.2
0.105	11831	13479	14556	16954	17204	16681	15505	14880	18046	12581.9	16120.5	13206.8	13854.3	11622.7			0.105	16808	13195	20848	23624	20813.1	18405.2	22344.9	17441.5	18210	17837.7	19073.5	14631.6	16200.6	19773.5
0.11	12073	13270	14700	17103	17603	16754	15618	14851	18477	12708.4	16294.3	13573.7	14133.7	11393.5			0.11	16936	12966	21081.7	23762.7	21000.5	18386	22263.2	17663.5	18360.1	17774.8	19145.6	14637.7	16169.7	19866.8
0.115	12232	13521	15220	17229	18031	16895	15848	14906	18784	12809	16277.2	13978	14409.1	11411.1			0.115	16953	13044	21198.4	23750.3	21029.5	18547.6	22384	17955.9	18416.5	17706.1	19119.3	14790.4	16198.5	19970.4
0.12	12180	13705	15475	17429	18283	17430	15956	15429	19157	12822.5	16632.8	14120.9	14614.5	11571.1			0.12	16853	13047	21309.6	23763.3	20969.5	18554.1	22594	18230.8	18402.7	17667.4	19145.4	15109.6	16254.7	20016.1
0.125	12146	13784	15539	17659	18445	17765	15993	16115	19209	13211.9	16621.2	14269.1	14714.4	11668.7			0.125	16863	13330	21432.5	23807.6	20921	18386.8	22716.3	18334.9	18594.9	17697.3	19263.3	15522.9	16365.3	20038
0.13	12534	14070	15551	17708	18658	18078	16305	16346	19495	13559.9	17251.8	14427.4	14799.5	12014.3			0.13	16899	13897	21587.2	23784.9	20993.6	18039.5	22761.1	18395.8	18844.3	17780.5	19537.7	15951.7	16524.9	20110.7
0.135	12658	14160	15544	17942	18975	18501	16655	16497	19750	13686.1	17614.6	14621.8	14957.9	12554.5			0.135	16748	13460	21870.4	23810.7	21134.3	18040.3	22878.7	18548.1	18817.6	17990.3	19837.8	16379.7	16636	20231.2
0.14	12706	14243	15581	18179	19217	18881	17013	17022	20029	13738.6	17772.6	14981.1	15086.4	12685.9			0.14	16813	13772	22089.6	23907.1	21217.7	18355.5	23085.1	18724.4	18713.7	18296.2	20141.4	16777.3	16850.4	20297
0.145	12911	14457	16141	18826	19568	19196	17383	17603	20345	13910.1	18641.5	15440.7	15263.6	12854			0.145	17000	13757	22161.3	24106	21288.8	18745.8	23266.5	18985.9	18714.5	18553.7	20324.2	17107.1	17132.2	20363.8
0.15	13046	14659	16394	19176	19556	19467	17560	17937	20728	14067	18697.8	15706.8	15642.5	12807.2			0.15	17024	13888	22227.3	24216.4	21382	18949.9	23445	19309.8	18843.7	18802.8	20424.1	17381.3	17385.7	20423.3
0.155	13038	14777	16738	19319	19678	19953	17741	17839	20871	14238.8	18716.5	15854.4	16011	12965.6			0.155	17171	14281	22329.7	24271.3	21488.1	19112.3	23773.2	19606.1	18957.6	19138.1	20836.3	17734.4	17696	20414.4
0.16	12942	15072	16469	19680	19971	20266	17978	17907	20748	14478.2	18985.1	16269.4	16261	13248			0.16	17212	14288	22376.7	24134.9	21544.2	19757.9	24197.8	19807.2	19066.5	19463.6	21083.2	18131.6	18005.5	20513.7
0.165	13185	14963	16688	20109	20064	20431	18612	18181	20568	14669.5	19152.7	16345.8	16496.7	13727			0.165	17290	14259	22293.3	23835	21634.4	20309.3	24435.7	20015.2	19287.6	19673.6	21229.9	18384.2	18266	20591.2
0.17	13464	14885	17155	20538	20201	20574	19264	18281	20843	14985.3	19322.7	16599.2	16724.6	14313.2			0.17	17512	14397	22102.6	23451.7	21968.5	20787.4	24526.5	20262.8	19621.8	19953.4	21601	18470.7	18551	20622.1
0.175	13744	15132	17323	20991	20449	20503	19889	18208	20897	15385.6	19277.3	16973	16987.6	14525.7			0.175	17576	14556	21996.4	23439	22341.5	21254.4	24708.8	20460.7	19912.3	20325	22119.6	18583.2	18962.6	20780.8
0.18	14052	15340	17827	21427	20588	20593	20127	18507	20763	15703.4	19606.8	17266.8	17343.7	14881.2			0.18	17566	15185	21892.4	24205.8	22591.6	21483.9	24924.1	20589.6	20055	20653.4	22487.8	18726.1	19402.6	20939.3
0.185	14161	15550	18031	21759	20521	20982	20002	19212	20510	16043.3	19807	17455.5	17735.1	15268.6			0.185	17553	15388	21637.5	24973.1	22796.5	21629.9	25108.4	20770.1	20125.4	20977.7	22799.7	18917.5	19780.9	21236.6
0.19	13909	15776	18345	21949	20484	21524	20170	19034	20671	16459.9	19550.9	17804.8	18145.7	15541.9			0.19	17860	15471	21848.6	25497.1	22958.7	21866.2	25257.1	21042.3	20259.6	21251	22973.2	19030.9	20078	21753.3
0.195	13721	15994	18420	21736	20429	21682	20770	18555	20691	16722.7	19455.5	17781.3	18430.7	15933.5			0.195	17974	15548	22804.5	25947	23213.8	22224.9	25466.1	21206.1	20356.6	21353.4	23086.9	18839.1	20362.5	22176
0.2	14050	16151	18567	21899	20631	21451	21158	18188	20918	16828.5	19492.8	17865.1	18416.6	16280.9			0.2	17906	15735	23749.1	26286.6	23576.8	22597.9	25752	21246.2	20419.6	21501	23259.1	18490.1	20801.5	22534.4
0.205	14164	16334	18954	22043	20720	21232	20914	17651	21098	16929.2	19531.4	17910.9	18344.2	16368.8			0.205	17978	15857	24259.1	26572.2	23939.4	22953	26021	21265.8	20488.6	21579.3	23532.4	18203	21138.6	22902
0.21	14593	16439	19255	22371	20605	20686	20626	16899	21089	17341.9	19006.8	17763.2	18403.1	16351.5			0.21	18174	16099	24634.2	26900.3	24139.8	23058.8	26208.6	21295	20473.8	21383.8	23504.9	18072.7	21206.7	23108.9
0.215	14738	16495	19505	22476	20244	20546	20584	16428	21085	17782.3	18468.3	17605	18560.1	16403.5			0.215	18528	16477	25006.9	27096.2	24200.3	22861.6	26346.6	21315.8	20517.3	21215.8	23453	18055.2	21151.8	23324.7
0.22	14798	16676	19232	22222	20121	20426	20639	16182	20796	18212.6	18279.2	17262.3	18602.5	16764.9			0.22	18699	16523	25269.8	27147.9	24369.8	22878.1	26488.3	21338.4	20635.3	21373.8	23576.1	18098.8	21128.1	23711.5
0.225	15015	16825	19190	21882	19809	19895	20417	16031	20420	18463.4	17983	17128.4	18464.2	16855.5			0.225	18650	16433	25420.4	27253.7	24632.9	22847.6	26603.5	21414.5	20765	21677.7	23600.3	18067.1	21190.5	24045.8
0.23	15191	17158	19237	21554	19308	19464	20062	15848	20494	18713.8	17417.9	17168.6	18379.9	16560.7			0.23	18629	16354	25527.6	27436	24812.1	22798.8	26561.1	21426.2	20982.5	21708.2	23552.7	17852	21247	24279
0.235	15770	17504	19191	21208	19186	18771	19540	15528	20077	19097.6	17053.2	16822.1	18192.3	16068.6			0.235	18891	16201	25601.2	27642	24923	22742.9	26291.5	21330.3	21333.4	21617.8	23579.3	17597.8	21103.4	24508.9
0.24	15689	17581	19248	21279	19134	18526	18802	15123	19830	19341.8	16750.9	16213	17865.3	15731.1			0.24	19081	15964	25738.6	27644.8	24978.5	22961.9	25992.7	21236.1	21591	21609.7	23533.7	17424.3	20792.4	24762.5
0.245	15691	17496	19020	21290	19238	18661	17897	14836	19533	19529.5	16094.1	15714.4	17582	15491.5			0.245	19418	15593	25848.2	27564.6	24833.8	23106.2	25786.2	21182.2	21592.2	21590.5	23472.9	17317.2	20421.1	24885.7
0.25	15636	17361	18625	20658	18820	18509	17258	14530	19428	19730.5	15606	15161	17225.2	15224.1			0.25	19872	15382	25648.3	27571.4	24682.3	23101.1	25689.9	21176	21623	21643.2	23499.7	17190.5	20070.2	24846.5
0.255	15627	17201	18561	20412	18397	18210	16965	14561	18998	19994.4	15515.8	14814.5	16782.9	14948.2			0.255	20251	14974	25324.5	27565	24741.2	23077.5	25724.3	21225.3	21743.8	21703.7	23490.2	17136.8	19845.2	24708.5
0.26	15746	17259	18264	20270	18341	18142	16507	14213	18507	20311.3	15298.5	14546.1	16358.9	14888.9			0.26	20499	15023	25058.9	27413.4	24857	23090.9	25751	21195.2	21859.9	21609	23399.8	17129	19696.6	24449.7
0.265	16121	17373	17758	19891	17884	17712	16271	14143	17955	20334.5	15510.5	14177.7	15875.7	14812.4			0.265	20539	15262	24979.8	27655.8	24915.1	22952.5	25741.9	21073.2	21860.5	21479.4	23345.7	17016.6	19573.2	24292.2
0.27	15941	17319	17289	19488	17677	17167	16381	13885	17678	19992	15082.5	13937	15303	14602.4			0.27	20596	15145	25067.3	27971.2	24920	22625.1	25727	21006.5	21746.6	21444.8	23194.1	16752.8	19436	24237.4
0.275	15749	17239	17039	19288	17299	16871	16482	13816	17388	19705	14705.7	13476.6	14841.6	14488.8			0.275	20694	15181	25143.4	28177.3	24897.3	22480.1	25756.4	21051.1	21716.2	21422.1	22929.9	16414.6	19135.4	24280.7
0.28	15517	17042	16887	19201	17009	16698	16016	13531	16994	19426.5	14133.7	13334.9	14601.8	14388.9			0.28	20758	14250	25230.7	28040.6	24934.5	22418.3	25744.3	21106.9	21690.3	21264.8	22781.5	16100.2	18490.3	24561.3
0.285	15698	16674	16337	19161	16574	16623	15751	13191	17012	18942.9	13859.5	13327	14312.9	14214.8			0.285	20793	14816	25265.8	27976.8	24999.8	22385.5	25668.7	21120.7	21626.3	21065.5	22808.9	16001.2	17872.7	24710.2
0.29	15426	16391	15973	18939	16089	16496	15794	12944	16880	18478.4	13723.8	13282.1	13984.4	14088.1			0.29	20682	14294	25192.6	27804.3	24970	22299.1	25561.5	21042.8	21497.3	20859.9	22710.9	16152.2	17762.1	24529.8
0.295	15335	16255	15522	18283	15810	16221	15385	12781	16789	18156.5	13738.8	12855	13880.6	13948.5			0.295	20664	14008	24976.4	27562.6	24889	22081.5	25442.8	20911.5	21467.7	20711.1	22544.2	16309.4	17992.7	24201.2
0.3	15328	16035	15577	17814	15886	15993	14883	12481	16310	17861.5	13598.3	12813.9	13782.5	13806.7			0.3	20678	14360	24694.1	27518	24792.8	22018	25362.1	20771.6	21521.7	20781.1	22343.8	16371.5	18207.8	23892.5
0.305	14765	15960	15581	17547	15984	15780	14871	12195	16055	17521.2	13492.4	12856.9	13554.5	13676.4			0.305	20757	14486	24538.8	27407	24692	22288.6	25308.2	20676.8	21612.1	20763.3	22179.4	16386.9	18280.7	23580.8
0.31	14850	15884	15280	17229	15810	15700	14516	12254	16107	17164.8	13355.1	12977.6	13319.9	13215.6			0.31	20703	14845	24549.4	27281.8	24655.9	22389.4	25337	20733.2	21662.2	20508.9	22112.2	16456.8	18207.3	23069.6
0.315	14354	15451	14965	17220	15760	15670	14603	12163	16079	16770	13456.6	12944.8	13224.3	12868.8			0.315	20489	14936	24562.3	27194.1	24603.8	22247.8	25422	20768.1	21719.7	20252.2	22098.1	16465	18120.2	22140
0.32	14212	15034	14911	17302	15892	15613	14530	12687	16061	16301.5	13833.2	12926.4	13184.4	12639			0.32	20312	14172	24486.4	27363.3	24560.1	22281.8	25403.8	20664.4	21779.2	20085.5	22223.7	16317	18142.2	21125
0.325	14250	14648	14602	17054	15887	15374	14764	12746	16136	15972.8	13919.2	12832.3	12944.2	12411.4			0.325	20327	14764	24332.7	27619.7	24641.6	22107.9	25503.5	20568.1	21755	20007.3	22275	16152.1	18084.5	21068.1
0.33	13739	14064	14461	16543	15897	15191	15065	12656	16270	15560.9	13434.7	12867.8	12540	12277.4			0.33	20279	14437	24141.4	27863.8	24681.2	21952.8	25853	20554.7	21728.9	19834.7	22288.7	16007.2	17916.7	21884.9
0.335	13601	13810	14118	16448	15870	15323	15390	12440	16461	15429.4	13246.1	12808.3	12443.5	12233.2			0.335	20045	14700	24029.8	27910	24605.2	21795.3	26102.9	20593.2	21665	19390	22312.2	15946.5	17844.1	22629.7
0.34	13102	14193	14143	16425	15905	15485	15485	11982	16638	15025.9	13376	12709.4	12570.6	12522.2			0.34	19895	14734	23835	27810.2	24579.4	21876.5	26205	20706.3	21462.8	18918.5	22316.7	15995.2	17924.9	23070.2
0.345	12851	13940	14057	16553	16113	15498	15309	11865	16610	14806.5	13088.6	12656.9	12598.4	12657.6			0.345	19672	14762	23390.4	27294.5	24580.2	21856.1	26397.1	20775	21172.1	18666.7	22299	15996.7	18048.9	23296.8
0.35	12787	13665	13806	16557	15892	15448	15149	11906	16612	14703.7	13445.3	12542.7	12628.8	12552.1			0.35	19523	14829	23116.9	27219.4	24637.6	21944.2	26572.5	20717.9	21067.2	18617.2	22207.2	15931.9	18098.4	23611.3
0.355	12695	13642	14324	16638	15973	15344	14903	11970	16676	14517.5	13357.2	12461.3	12515	12704.8			0.355	19531	14774	23276.5	27504.9	24665	21897.5	26714.4	20564.6	21227.6	18585.1	22050.7	15980.8	18043.9	23847.2
0.36	12580	13699	14027	16567	16041	14984	15056	12394	16432	14434.7	13246	12525.1	12396.5	12525			0.36	19389	14760	23483.4	27876.2	24645.3	21761.9	26790.2	20350.5	21378.4	18374.9	21942.6	16246	17922.2	23891
0.365	12347	13631	13813	16614	16120	14836	15638	12554	16462	14275.2	13246.3	12775.2	12460.6	12364.4			0.365	19497	14725	23648.7	28091.2	24677	21719.4	26879	20234.9	21437.5	18126	21986.7	16560.1	17945	24121
0.37	12112	13565	13575	16067	16269	15025	15753	12500	16433	13970.6	13551.7	12556.4	12436.4	12323.7			0.37	19566	14803	23764.5	28289.4	24617.7	21800.8	27081.7	20389.4	21511.9	18054	22219.7	16819.5	18045.5	24442.7
0.375	11856	13487	13619	15909	16444	15167	15545	12827	16012	13539.5	13491.9	12470.3	12474	12223.4			0.375	19443	14867	23844.3	28669.5	24468.5	21868.1	27292.2	20699.3	21683.8	18192.8	22444.8	17098.1	18048.7	24634.5
0.38	11850	13407	13540	16227	16300	15252	15516	12744	15992	13580.1	13533.4	12470	12657.1	12273.8			0.38	19398	14686	23996	28976.6	24506	22173.7	27486.1	21002.8	21844.4	18370.8	22487.2	17412.9	18038.4	24702.2
0.385	12470	13387	13971	16484	16511	15318	15561	12630	16036	13485.6	13751	12454.1	12776.5	12536.3			0.385	19479	14679	24189.5	29334	24684.5	22540.3	27713.4	21286.6	22138.8	18526.7	22450.4	17799.1	18153.5	24708.7
0.39	12803	13319	14406	16709	16845	15473	15363	12836	16009	13569.5	13699.2	12565.9	12792.7	12585.1			0.39	19386	14935	24514.5	29950.4	24964.6	22958	27993	21610.7	22486.2	18709.7	22550	18263.3	18372.9	24917.1
0.395	12290	13202	14476	16960	16973	15547	15234	12995	16201	13566.7	13931.6	12814	12745	12407.2			0.395	19500	15181	24946.1	30547	25347.7	23517.2	28343.8	22033.4	23062.7	18867.3	22934.7	18615.8	18637	25417.3
0.4	12172	13033	14707	17107	17123	15614	15343	13095	16310	13576.7	14197.4	12763	12781.2	12201.4			0.4	19765	15435	25268.5	31439.2	25922.1	24117.5	28859.5	22608.5	23878.3	18996.5	23432.2	18973.7	18962.2	26003.1
0.405	12098	13260	14742	17338	17378	15729	15771	13123	16493	13555.5	14188.1	12611	13035.9	12176.1			0.405	20129	15650	25764.7	32499.4	26600.4	24711.1	29492	23350.8	24690.7	19228	24171.3	19456	19192.9	26564.6
0.41	12467	13442	14714	17794	17754	15752	15747	13190	16811	13149.3	13954.3	12953.6	13273.3	12278.8			0.41	20581	15831	26674.5	33720.3	27168.1	25278.1	30235.4	24246.9	25518.2	19578.2	25056.2	19966.2	19345	27254.1
0.415	12824	13266	14729	17774	18159	15881	15762	13321	17204	12877.7	14464.9	13015.9	13323.5	12458.1			0.415	21319	16064	27594.3	35124.4	27895.9	26101.6	31153.2	25228.3	26404.9	19932.2	26018.8	20595.4	19674.9	28231
0.42	12734	13243	14864	17690	18611	16017	16211	13145	17496	12945.8	14903.4	13286	13345.2	12585.9			0.42	22085	16836	28394.3	36351.4	28995.7	27144.8	32328.4	26244.4	27364.9	20265.3	26929.3	21498	20213.9	29263.2
0.425	13080	13683	15178	18111	19244	16214	16346	13108	17992	13133.1	15334	13662.3	13363.1	12619.4			0.425	22995	17473	29424.8	37786.9	30331.9	28161.9	33761.6	27269	28477.4	20698.3	27879.1	22520.5	20868.1	30394.6
0.43	12491	13480	15366	18796	19487	16331	16773	13529	18387	13327.4	15626.5	13776.5	13428.5	12697.1			0.43	24108	18133	30898.4	39574.2	31594.5	29369	35357.9	28410.3	29878.7	21175.2	29046	23456.6	21775.2	31823.5
0.435	13319	13497	15910	19181	20000	16745	17228	13835	18780	13138.9	15817.3	14061.5	13557.7	13031			0.435	25207	18659	32541	41464.4	32875.7	30890.5	37067.1	29689.6	31482.1	21776.8	30196.1	24352.7	22925.9	33268.6
0.44	13958	13721	16198	19323	20787	17453	17552	14226	19268	13074.6	16192.7	14493.6	13891.7	13528.9			0.44	26061	19279	34193.9	43260.3	34427.9	32586.4	38822.6	30942.3	33028.4	22624.2	31354.5	25281.2	24102	34598.4
0.445	14105	14121	16113	20081	21566	18150	18024	14440	19952	13095.2	16609.7	14853.4	14192.3	13853.4			0.445	27346	20269	35984.1	44781.3	36147.7	34297.3	40721.3	32239.7	34680.3	23313	32659.2	26246.4	25178.3	35971
0.45	14336	14249	16477	20547	22370	18626	18626	14798	20448	12843.7	17009.8	15258.2	14442.7	14059.8			0.45	28467	21237	37803.5	46937.9	37820.9	36031.6	42819.8	33633.5	36412.8	23631	33905.8	27134.1	26094.6	37408.4
0.455	14610	14603	17129	21322	22996	19155	19366	15696	21373	12589	17543.5	16190.8	14701	14418.3			0.455	29592	22281	39629.3	49353.9	39674.1	37753.5	44956.2	34927.3	38162.8	23857.4	35261.4	27947.4	26921.7	38863.3
0.46	14945	14727	17844	21919	23864	19972	19985	16243	22361	12686.8	17978.2	17217.9	15059.8	14915.5			0.46	30777	22969	41377.2	51283.8	41721.9	39383.3	46909.5	36182.9	39955.2	24180.6	36702.2	28773.7	27793.1	40543.6
0.465	15510	14679	18620	22937	24971	20702	20760	16821	23171	12605.4	18520.5	17817.8	15502.4	15481.3			0.465	32122	23678	43001.4	52619.6	43595.4	41121.2	48646	37524.1	41627.9	24502.9	38012.2	29629.4	28514.1	42158.7
0.47	16130	14932	19452	23538	26452	21406	21487	17597	24194	12454.1	19059.4	18416	15962.9	16029.3			0.47	33330	24754	44702.2	53654.3	45396	42965.7	50434.2	38739.7	43247.4	24744.9	39108.6	30420.7	28988.7	43252.2
0.475	16511	15448	20447	24517	27561	22209	22372	17956	25453	12408.2	19605	19175.9	16417.6	16510.4			0.475	34188	25627	46395.6	54485.8	47009.3	44902.4	52383.9	39566.2	44644.4	24927.9	39963.9	30874.6	29429.1	44082.5
0.48	17431	15721	21158	25301	28547	23215	23276	18623	26432	12197.9	20190.2	19890.7	16930.8	17163.3			0.48	35051	26323	47800.1	55202	48448.3	46849.5	54320	40086.2	45872.4	25146	40659.6	31035.9	29856.3	44584.6
0.485	18138	16210	22049	26788	29477	24516	24717	19612	27910	12068.8	21229.7	20799.3	17563	17981.8			0.485	35708	26832	48897.6	56352.2	49865.1	48195.4	55852.6	40448.6	47112.2	25405.7	41501.5	31140.2	30097	44902.5
0.49	19055	16893	23296	28128	30531	25851	26295	20740	29383	12244.7	22529.6	21979	18113.7	18795.2			0.49	36030	27535	49691.6	57339	50943.8	48886.5	56829.6	40599.3	48113.6	25566.6	42365.7	31235.5	30231	45274.3
0.495	20001	17426	24222	29409	31981	27299	27762	21685	30608	12331	23760.4	23203.8	18886.7	19484.9			0.495	36201	27820	49996	57362	51425.1	49190.8	57327.3	40637.2	48458.9	25615.9	42923.5	31291.7	30356.8	45499
0.5	21005	18000	25122	31282	33717	28657	29389	22652	31855	12322.8	24990.7	24049.4	19820.7	20312.3			0.5	36120	27806	49992.1	56918.9	51286.4	49180	57320.8	40490.5	48275.2	25608.2	42896	31072.1	30309.2	45479.5
0.505	22026	18585	26456	32880	35687	30138	30837	23467	33511	12184.4	26397.6	24922.8	20635.6	21468.9			0.505	36031	27755	49761.3	56083.5	50773	48815.1	56893.8	40027.8	47823.2	25603.1	42386.5	30528.4	30013.5	45111.1
0.51	23293	18815	28135	34408	37530	31653	32271	24659	35296	12002.9	27604.5	25896	21205.3	22721.8			0.51	35844	27372	49070	55002.9	50248.3	48261.9	56332.8	39455.3	47241.8	25472.8	41596.3	29968.3	29498.1	44303.4
0.515	24460	19343	29680	36076	39002	33352	34102	25283	36780	11898.7	28393.8	27020.4	21908.9	24033.8			0.515	35024	26635	47897.4	53809.4	49391.8	47223.6	55687.3	38860.8	46515.3	25305.8	40886.6	29504.2	28841	43441.7
0.52	25769	20437	31055	38229	40160	35005	35873	26029	38323	11981	29189.9	27552.5	22769	25312.4			0.52	34521	26268	46551.9	52486.9	48064.2	46194.1	54636.8	38135.1	45665.8	25274.2	40230.2	29021.9	28162.7	42752.9
0.525	27292	21358	32466	40132	40814	36797	37837	27150	39996	12262.4	29965.4	27971.3	23677.7	26546.7			0.525	33926	25649	45093.5	50855.6	46665.1	45134.1	53276.1	37216.4	44732.3	25361.6	39422.3	28408.3	27554.8	41786.9
0.53	28529	22328	34333	41953	41519	38498	39860	28329	41769	12454.2	30355.7	28281.6	24536.4	27887.9			0.53	32785	24889	43583	49013.2	45369.7	44012.9	51785.1	36166.1	43746.3	25431.2	38534.8	27685.1	27020.8	40419.4
0.535	29531	23050	35869	43459	42012	39945	41870	29150	43629	12634.5	30804.3	28321.8	25490.9	29226			0.535	31691	23999	42151.2	47171.5	44080.2	42749	50129.8	35142.2	42760.9	25356.1	37630	26916.8	26535.2	38909.2
0.54	30351	24167	37120	44831	42645	41353	43599	30375	45281	12698.5	30805.3	28372.3	26348.2	30381.9			0.54	31032	23387	40597.7	45154.3	42730.8	41361.8	48431.7	34090.7	41740.4	25108.8	36606.7	26151.3	26073.9	37462.6
0.545	31286	25416	38549	46062	42759	42562	44939	31087	46517	12925	30571	28504.2	26861.1	31350.6			0.545	30163	22659	38588.2	43457.6	41199.4	39781.5	46776	33004.9	40470.2	24910.7	35309.3	25442.9	25473	36177
0.55	32160	26378	39851	47455	42936	43501	46306	31846	47814	12856.8	30763.5	28663.2	27437.2	31999.3			0.55	29098	21492	35982.4	41786	39553.3	38155	45214.1	32110.5	38989.3	24755.8	33974	24741.9	24739.6	35065.2
0.555	33096	27272	40700	48321	42886	44364	47315	32410	49318	12888	30976	28842.3	28058.7	32586.6			0.555	28113	21180	33023.1	40220.6	38017.8	36728.8	43721	31309.1	37563.1	24594.2	32820.6	23951.5	24022.2	33989.4
0.56	33817	27990	41227	48479	42894	44830	47981	32381	50698	13056.6	30922.5	29168.1	28550.4	33420			0.56	26924	20835	29638.7	39068.8	36500.7	35420.4	42153.6	30353.8	36117.6	24494.1	31996.4	23173.9	23266.6	32923.7
0.565	34337	28517	41958	48701	42944	45064	48635	32449	51812	13327	31198.8	29519.2	28882.8	33963			0.565	25610	20187	27096.6	37758.1	34928.3	34161.5	40712.7	29435.9	34712.3	24260.9	31077.9	22543.6	22547.6	31921.5
0.57	34477	29358	42628	48817	42781	45537	48689	32833	52347	13693.1	31501.1	29665.8	29081.1	34073.5			0.57	24696	19664	26377.6	36538.2	33367.2	32787.6	39432.7	28781.5	33410.8	24121.2	30141	22022.8	22017.7	31034.5
0.575	34603	30244	42953	48874	42719	45695	48913	32921	52517	14238.6	31678.6	29786.4	29143.9	34091.1			0.575	23895	19056	26658.5	35513.4	32146.1	31409.6	38174.6	28160.2	32218.9	24285.7	29299.7	21521.2	21632.9	30243.1
0.58	34794	30750	42956	49030	43070	45706	49033	33055	52790	14793.5	31772.8	29836.3	29212.6	33966.5			0.58	23149	18335	27308.4	34322.8	31344.9	30149.8	36978.5	27347.3	31192.8	24425.7	28653.6	20931.3	21356.6	29458.5
0.585	34630	30639	42901	48917	43049	45646	48814	32980	52670	15151.1	31604.8	29776.9	29077.8	33495.4			0.585	22437	17661	27653.6	33180.7	30561.6	29029.8	35761.5	26559.6	30185.3	24214.9	28228.7	20298.2	21087.4	28633
0.59	34422	30634	43045	48291	42467	45394	48866	32928	52074	15586.3	31383.6	29565.5	28725.6	32982.6			0.59	21588	16487	27436	32116.9	29508.8	28041.2	34547	25995.2	29112.8	23763.2	27771.8	19712	20704.2	27966
0.595	34042	30558	42993	47741	41586	44743	48798	32436	51188	16098.4	31328.5	29218	28594.4	32747.4			0.595	20830	14401	26906.8	31363.9	28239.6	27076.8	33471.9	25481.3	28010.5	23180.4	27051.4	19344.8	20255.2	27511.4
0.6	33291	30159	42382	46820	40636	44313	48085	32486	49918	16656.5	30817.3	28834	28611.2	32251.9			0.6	19909	13011	26278.2	30540.8	27187.6	25990.7	32464	24826.5	27010	22654.1	26299.3	19036.3	19822.4	26927.7
0.605	33044	29459	41973	45973	39888	44058	47761	32205	48541	17260	30146.1	28181.1	28261.1	31538.7			0.605	18898	12994	25663.1	29605	26402.7	25200.7	31521.3	24053	26130.1	22229.3	25783.8	18563.8	19357.7	26205
0.61	32793	28874	41217	44989	38868	42872	46997	31482	47294	17844.7	29839.1	27338.2	27767.7	30866.8			0.61	17859	13416	24961.5	28849.5	25642.3	24389.4	30625.8	23288.4	25297.2	21748.2	25319.3	18025.3	18956.8	25625.4
0.615	32191	28582	40307	44178	37565	41702	45950	30973	46459	18010.4	29463.1	26424.6	27360	30050.9			0.615	16518	14122	24139.5	28147	24889.8	23552.3	29780.8	22609.5	24465.7	21389.4	24707.9	17627.8	18685.9	25221.1
0.62	31160	28461	39531	43491	36358	40641	45211	30650	46102	17959.4	28669.4	25670.1	27110.1	29344.8			0.62	14647	14633	23435.7	27520.4	24380.2	22852.6	28914	22065.4	23766.5	21093.2	24057.8	17385.8	18407	24927.8
0.625	30761	28182	38187	42632	35040	39960	43977	30171	45797	17952.3	28056.5	25069.8	26862.6	28844.7			0.625	15232	14728	22916.3	26848.3	23977.6	22302.8	28140.8	21595	23095.3	20820.5	23520.2	17204.3	18064.8	24448.5
0.63	30288	27892	37371	41805	33843	39089	43387	29744	45358	17905	27380.4	24403.3	26262.4	28018.2			0.63	15204	14627	22474.5	25901.6	23449.5	21751.8	27524	21027	22319.7	20486.2	23054.3	17055.5	17683.8	23810.2
0.635	29255	27347	36451	40890	32575	37628	42601	29185	45071	17841.7	26714.1	23866.9	25411.4	27168.8			0.635	15545	14696	22032	25049.4	23033.1	21319.6	26956.7	20461.9	21671.8	20096.9	22578.6	16878.5	17417.8	23388.6
0.64	28520	26918	35116	39558	31416	36515	41488	28481	44653	17741.2	25991	23591.7	24890.1	26285.9			0.64	14924	14584	21525.1	24451.1	22698.2	20958	26611.8	20128.1	21217.1	19765	22148.9	16657.2	17291.8	23058.1
0.645	27642	26082	34042	38442	30430	35495	40541	27792	44052	17558	25152.7	23447.7	24451.7	25350.9			0.645	15580	14625	21090.6	23825.4	22279.8	20600.8	26426.9	19894	20733.8	19395.3	21841.3	16275.6	17148.3	22764
0.65	26650	25395	33101	37246	29461	34352	39497	27223	43213	17327.5	24474.9	23276.1	23748.8	24621			0.65	15271	14610	20812	22913.9	21761.9	20162.6	26224.7	19611.5	20159.5	19107.7	21608.6	15768.4	17005.4	22531.1
0.655	25820	24733	32220	36034	28403	32956	38011	27093	42039	16830.3	23756.8	22987.5	22877.6	23889.7			0.655	15725	14314	20755.2	21134.1	21440.1	19784.6	25986	19339.4	19662.7	18945.5	21441	15373.4	16840.1	22382.7
0.66	25094	24354	31379	35313	27281	31772	37052	26770	40951	16668.9	22932	22571.4	21728.6	23279.8			0.66	15793	14021	20659.1	20015	21629.2	19772	25711.3	19075.8	19456.6	18792.8	21337.4	15166.7	16608.6	22400
0.665	24289	24084	30361	34834	26185	30843	36114	25952	39700	16584.9	22387.8	22221.6	20655.4	22706.3			0.665	16046	13845	20539.4	19977.4	22061.2	19874.3	25386.9	18793.6	19254.1	18564.4	21260.2	15125.2	16378.2	22434.7
0.67	23656	23737	29396	33662	25427	30104	34680	25431	38326	16482.9	21835	21922.5	19897.5	22084.9			0.67	16285	13835	20512.6	20102	22285.8	19927.8	25166.4	18474.2	18987.7	18290.9	21102.9	15099.3	16271.8	22467.8
0.675	22853	23351	28427	32203	24785	29032	33365	25183	37255	16445.6	21137.3	21375.8	19470.6	21517.6			0.675	16364	13889	20622	20135.8	22373.2	19997.2	25149.8	18275.9	18754.7	18016.1	20971.6	14962.4	16280	22465.4
0.68	22155	22589	27083	31527	23872	27870	32404	24620	36229	16691.2	20727.3	20753	19234	20871.2			0.68	16454	13616	20703.4	21221.7	22598.9	19841.3	25216.2	18345.7	18594.6	17886.8	20903.2	14825	16273.8	22580
0.685	21668	21958	26330	31086	22895	27000	31488	23943	34881	16803	20572	20325.2	19011.6	20171.9			0.685	16445	13433	20753.1	22872.6	22952	19601.2	25340.2	18495.5	18550.7	17918.5	20757.4	14789.2	16229.8	22855.2
0.69	21173	21498	25774	29955	22162	26296	30414	23245	33658	16839.9	20270	20128.1	18937.3	19560.2			0.69	16610	13443	20773	24026.7	23169.3	19875.3	25487.5	18550.1	18468.1	17893.1	20732.5	14856.4	16168.4	22966.3
0.695	20623	21322	25175	28846	21401	25595	29601	22883	32687	16828.4	19966.3	19824.5	19035.8	19104.6			0.695	16586	13525	20863.2	24672.7	23229.7	20080.2	25616.3	18496.6	18545	17879.4	20829.7	14913.5	16130.8	23029.8
0.7	20299	21625	24558	28239	20706	25025	28695	22614	32186	16837.1	20027.1	19674.4	19150.9	18879.7			0.7	16604	13709	21134.8	25249.9	23328	20109.6	25808.8	18419.2	18759.8	18086.7	20937.6	14967.1	16208.5	23166.3
0.705	20012	20772	23751	27903	20128	24177	27885	22051	31346	16721.1	20026	19640.9	19070.1	18619.9			0.705	16946	13867	21476.2	25849.4	23498.8	20136.8	26158.5	18514.2	18924.3	18283.9	21014.5	15215.9	16359.3	23435.1
0.71	19706	20506	23091	27713	19607	23366	27273	21415	30122	16492.4	20110.6	19519.3	18965.4	18330.9			0.71	17158	14339	21855.6	26520.5	23979.8	20211	26650	18805.8	19052.1	18362.2	21145.2	15511.5	16462.2	23891.3
0.715	19486	19969	22528	27179	19195	23066	26669	20910	28923	16259.9	20186.3	19656.4	18869.9	18193			0.715	17645	14838	22145.5	27191.1	24669.7	20469.6	27159.9	19089.5	19128.5	18386.9	21374.8	15637.6	16603.1	24648.2
0.72	19223	19616	22061	26723	18689	22621	26196	20602	27959	16073.1	19999.4	19462.5	18717.9	17975.7			0.72	18327	14989	22460.2	28056.3	25279.1	20953.2	27785.4	19333.2	19180.8	18478.3	21727.8	15627.2	16906.3	25652.7
0.725	18951	19447	21727	26293	18229	22199	25993	20492	27254	15938	19842	19221.5	18737.3	17822.3			0.725	19008	15303	22945.5	28932.7	25871	21606.8	28659.2	19621.1	19275.6	18932.7	22123.5	15755.3	17389.9	26579.3
0.73	18750	19816	21422	25879	18073	22004	25445	20315	26631	15852.5	19537.3	19354.7	18478.3	17790.3			0.73	19357	15730	23676.9	29949.7	26582.4	22238.7	29692.1	19882.7	19315.7	19487.8	22539.8	16081.6	17962.4	27360.7
0.735	18400	19568	20915	25618	18063	21817	24866	19739	26196	16166.3	19232.9	19286.3	18002.4	17599			0.735	19898	16050	24586.3	31134.7	27346.7	22804.1	30860.4	20168.8	19394.3	20222.9	23059.3	16406.9	18423.3	28131.6
0.74	18217	19230	20430	25416	17810	21534	24508	19245	25881	16981.4	19177.4	19267.7	17847.8	17410			0.74	20250	16713	25315.5	32303.7	28220.5	23501.2	32163.4	20644	19468.6	21014.6	23692.9	16688.4	18794.1	28932.1
0.745	18250	19311	20224	25351	17572	21325	24249	19111	25792	17703.8	19168	19416	17884	17309			0.745	20236	17232	26029.5	33348.7	29250	24360.4	33382.1	21355.7	19439.7	21743.1	24438	16994.6	19220.8	29621.2
0.75	18181	19306	20061	25521	17321	20936	24119	19142	25964	18214.5	19111.6	19423.4	17870.3	17448.9			0.75	20185	17779	26872.7	34217	30164.4	25242.5	34398.1	22255.8	19327.9	22404.3	25296.3	17504.2	19635.2	30086.2
0.755	18289	19017	20043	25730	16999	20569	24150	19254	26364	18450.5	19242.8	19231.7	17797.7	17453.3			0.755	20094	18314	27653.3	34651.8	30972.5	26097.2	35292.6	23224.1	19397.5	23004.6	26168.2	18203.7	19901	30234.3
0.76	18393	19022	20189	25629	16898	20431	24244	19300	26686	18613.7	19895.9	18943.4	17661	17400.4			0.76	19919	18608	28167.5	34782.9	31863.5	26921	35995.2	24031.4	19586.1	23746.3	26907.2	18809.8	20101.4	30046.4
0.765	18210	19229	20183	25658	16807	20518	24075	19184	26882	18782.8	20558.7	18865.9	17550.3	17524.5			0.765	19851	18861	28369.5	34307.2	32555.8	27532.7	36191.4	24561.2	19693	24413.6	27525.1	19354	20408.6	29564.7
0.77	18231	19725	19908	25765	16846	20260	23979	19053	27052	19011.9	20852.7	18944.5	17803.4	17492.2			0.77	19209	19406	28419.9	33387.1	32663.7	27734	35770.6	24965.6	19653.8	24694.3	27990.1	19808.2	20556.9	28859.7
0.775	18330	19817	19610	25916	16923	21016	24094	19017	26956	19212.5	21242.1	18827.7	18112.6	17300.4			0.775	18498	19204	28147	32374.3	32337.7	27620.2	34985.6	25343.5	19759.1	24646.6	28206.4	20044.6	20373.6	28065.4
0.78	18402	19585	19376	26169	16804	21066	24050	18997	27042	19242.2	21425.6	18757.1	18275.6	17169.6			0.78	18088	18847	27471.2	31263.9	31793.7	27139.5	34034.1	25652.3	19735.4	24433.7	28173.6	20136.1	20058.7	27345.2
0.785	18372	19483	19270	26127	16743	21015	24023	18976	27151	19304.2	21536.7	18947.2	18382.4	17103.3			0.785	17791	18658	26679.4	29930.4	31226.3	26342.3	32859.9	25818.2	19504.7	24119	27990.5	20158.9	19660.2	26839
0.79	18027	19269	19170	25926	16573	21152	24083	18919	27345	19584.2	21949.6	19080.8	18328.1	16929			0.79	17385	18315	25714.6	28932.6	30387.1	25417.2	31645	25714.3	19247	23578	27707.3	20043.3	19192.2	26163.8
0.795	17568	19163	19155	25953	16228	21316	24006	18992	27640	19786.5	22153.2	19057.4	18461.4	16652.1			0.795	17032	17817	24682	28144.2	29069	24584.2	30686.2	25281.1	19118.1	22868	27189.2	19634.1	18755.9	25594.6
0.8	17294	19466	19380	25892	16224	21217	24109	19137	27972	19997.6	22083	19062.4	18798.7	16375.9			0.8	17230	16805	23477	27570.7	27753.8	23830.1	29901	24710.9	19183.9	22144.1	26361.2	19022.6	18471.9	25454.4
0.805	17310	19173	19342	25831	16373	21225	24227	19048	28056	20279.3	21930.7	19321	18999.5	15937.9			0.805	17484	16361	22342.2	27261.9	26489.2	23144.9	29132.2	24076.6	19280.2	21438	25511.9	18475.6	18413.6	25360.8
0.81	17044	19585	19143	25825	16406	20951	24251	18800	27834	20601.7	21918.4	19602.9	18959.1	15260.9			0.81	17415	16089	21588.8	27218.9	25367.9	22678.8	28609.1	23289.5	19275.2	20980.4	24757.6	18100.5	18349.7	25393.7
0.815	16553	19524	19005	25726	16653	20627	24478	18632	27640	20956.2	21805.6	19675.4	18926.4	14583.4			0.815	17289	15842	21024.6	27265.5	24331.7	22131	28572.6	22524.7	19181.6	20701.2	24097.8	17782.5	18206.6	25420.6
0.82	16278	19324	18990	25635	16789	20373	24662	18778	27726	21276.6	21855.8	19378.5	19029.4	13806.6			0.82	17525	15507	20573.9	27622.6	22574.7	21649	28669.6	21946.3	19096.5	20447.1	23637.2	17529.8	18132	25438.9
0.825	15997	19399	18946	25354	16749	20486	24629	18909	27814	21468.1	21780.3	18922.4	19036.7	13442			0.825	17785	15259	20254.9	28096.2	21034.9	21037.7	28715.4	21525.4	18958.7	19969.4	23328.3	17427.4	18158.2	25609.1
0.83	15666	19338	18656	24887	16707	20086	24324	18854	27628	21513.5	21269.7	18546.8	19078.4	13672.2			0.83	17559	15351	20092	28443.7	21921.4	20858.5	28848	21249.8	19026.9	19750.4	23238.6	17285.7	18257.9	25725.9
0.835	15312	18906	18321	24477	16610	20176	24059	18824	27650	21627.5	20667.6	18130.3	18968.6	13862.2			0.835	17402	15627	19999.9	28611.6	21064.7	21184.7	29116.8	21085.9	19435.7	19959.6	23250.3	17019.8	18408.6	25721.8
0.84	14943	18551	18091	24071	16526	20378	23964	18802	27686	22058.6	20326.3	17648.8	18698.7	13977.5			0.84	17324	16049	19944.3	28615.8	21714.5	21571.7	29507	21014.5	19813.6	20243.3	23135.9	16813.8	18476	25656.4
0.845	14508	18439	17683	23556	16502	20064	23966	18768	27320	22526.9	20113.8	17086.1	18545.3	14060			0.845	16916	16289	19900.7	28426.8	22899.5	21659.3	29891.5	21205.8	20143.3	20494.9	23083.7	16803.6	18523.6	25330.9
0.85	14189	18286	17613	23205	16530	19724	23589	18524	26949	22727.8	19843.8	16708.5	18384.7	14122.4			0.85	16399	16508	19724.5	28172.5	24368	21372.6	29975.7	21649.8	20538.9	20768.5	23179.6	16873	18776	24898.9
0.855	14384	18122	17424	22810	16563	19541	23235	18068	26599	22984.1	19567	16646.5	17996.5	14382.8			0.855	16056	16475	19556.1	27660.4	25284	19826.3	29708.4	21991.1	20850.9	21104.4	23398.2	16988	19145.7	24393.8
0.86	14523	18004	16938	22309	16439	19186	22935	17727	25794	23325.5	19375.7	16750.9	17642.3	14608			0.86	15719	16338	19558	26984.5	25344.3	17828.6	29343.6	22202.8	21130.5	21347.1	23796.6	17156.4	19401.7	23888
0.865	14211	17479	16514	21975	16285	18814	22492	17578	25059	23343.4	19186	16554.1	17413.1	14633.8			0.865	15332	16124	19412.1	26155.1	25045.9	16514.6	28783.4	22398.2	21404.1	21354.1	24116.1	17335.5	19412.9	23534.3
0.87	13793	17490	16341	21633	16173	18466	22080	17406	24876	23272.3	18893.8	16306.5	17217.3	14384.3			0.87	15079	15767	19132.5	25255.6	24963.6	16274.5	27974.1	22535.2	21668.5	21266.3	24169.9	17491.7	19171.3	23234.5
0.875	13778	17317	16257	21053	16261	18226	21686	16943	24419	23368.8	18367.9	16232.2	17031.5	14175			0.875	14964	15094	19007.7	24451.7	24828.4	17382.6	27120.7	22583.7	21843.7	21059.6	24086	17636.1	18957.6	22957.6
0.88	13994	17212	15773	20431	16155	17622	21345	16578	24060	23539.2	17752.2	16089	16697.3	13988.5			0.88	14888	14770	18786.3	23937.8	24180.7	18771.7	26182	22473.6	21708.3	20806.8	23888.1	17660	18935.9	22852.8
0.885	13817	16886	15673	20033	15861	17416	20993	16463	23401	23654.5	17551.3	15812.6	16399.2	13466.5			0.885	14860	14434	18469.8	23570	23538.8	19400.8	25338.8	22152.4	21269.9	20458.7	23582.1	17418.5	18844.9	22798.2
0.89	13780	16677	15747	19776	16010	17275	20444	16179	22574	23699.8	17178.2	15662.8	16045.1	12995.1			0.89	14790	14020	18136.6	23188	23210.9	19447.9	24773.1	21623.6	20690.8	19878.2	23278.2	16903.7	18538.2	22729.6
0.895	13806	16497	15289	19490	15967	17299	19865	16044	21899	23655.5	16864	15748.6	15696	12543.6			0.895	14899	13946	17945.9	22847.8	22885.5	19258	24514.3	21004.3	20131.1	19265.4	22794.1	16246	18126.9	22695
0.9	13714	16312	14934	19012	16288	17020	19560	15748	21703	23694	16923.6	15735.2	15483.8	12488.2			0.9	15083	13961	18018.7	22654.5	22460	18786.8	24364	20373.5	19470.7	18844.9	22103.3	15493.1	17811.2	22676.5
0.905	13881	16190	14732	18499	16547	16597	19245	15443	21285	23509.9	16857.2	15500.9	15335.8	12397.3			0.905	15168	13892	18345	22414.8	22236.1	18330.3	24240.1	19715	18886.6	18589.5	21404.7	14942.1	17714.4	22658.7
0.91	14069	16141	14846	18293	16835	16482	19047	15157	21063	22988.3	16848.7	15384	15197.5	12495.2			0.91	15249	14161	18458.4	22395.4	22061.4	18276	24317.9	19025.7	18506.6	18236.6	20808.8	14622	17673.8	22582.6
0.915	14478	15812	15342	18290	17244	16453	18913	14717	20657	22432.2	16845	15538.6	15103	12470.4			0.915	15332	13839	18383.5	22668.8	21868.6	18513.3	24565.7	18410.5	18179.5	17891.5	20403.6	14416.6	17580.2	22500.1
0.92	14685	15661	15369	18134	17183	16737	18554	14426	20148	21810.4	16749.1	15456.9	14933.7	12211.1			0.92	15373	13340	18375.9	22950.7	21947.6	18644.2	24762.1	17933.2	17823.5	17713.2	20188	14319.5	17482.3	22532.5
0.925	14808	15545	15116	18289	17508	16545	18156	14212	19697	21380.8	16649.1	15331.7	14536.9	12417.1			0.925	15301	13348	18424.8	22945.5	22180.3	18709.2	24909.9	17618.3	17531.9	17478.3	19932.7	14166.5	17432.6	22491.4
0.93	15211	15761	15090	18411	18015	16535	17869	14127	19719	20940.1	16489.5	15246.1	14315.5	12595			0.93	15469	13143	18424.2	22711.3	22286.8	18804.9	24889.3	17417.5	17346.5	17433.5	19608.2	13963.3	17411.8	22383.6
0.935	15643	15937	15054	18561	18365	16522	17658	13880	20100	20311.6	16669.3	15268.4	14362	12611.6			0.935	15278	13157	18564.2	22605.4	22213.4	18855.1	24808.4	17238.7	17304.6	17534.8	19507	13844.6	17280.9	22214.5
0.94	15728	16176	15193	18968	18655	16435	17554	13861	20062	19757.2	16499.3	15078.5	14438.2	12806.7			0.94	15090	13332	18721.3	22532.6	22142.9	18993.1	24958.4	17164.2	17538.6	17570.6	19547.9	13833.4	17024.2	21891.3
0.945	16054	16136	15461	19310	19236	16323	17708	13974	19760	19255.2	16501.4	14885.8	14654.5	13484.4			0.945	14999	13310	18801.9	22334.9	22150.9	19097.2	25200	17159.3	17936	17682.2	19560.2	13797.3	16769.5	21609.2
0.95	16642	16334	15931	19659	19905	16621	17993	14006	19497	18800.6	16601.5	14914.6	15138.1	13859.2			0.95	14759	13376	18816.9	22151.7	22009.5	19049.1	25394.8	17142.7	18175.2	17851	19539.3	13770.7	16650.1	21470.5
0.955	17207	16941	16284	20136	20548	17115	18107	13846	19465	18437.6	16688.5	14943.8	15495.5	14173.5			0.955	14338	13158	18832	22135.2	21754.5	19016.5	25348.9	17135	18278.5	17899.6	19563.1	13929.6	16715	21360.1
0.96	17617	16803	16372	20610	21196	16968	18142	13800	19523	18175.1	16996.8	15210.1	15732.6	14441.5			0.96	13895	12851	18777	22125.1	21524.8	18970.2	24959.2	17070.8	18311	17788.7	19647.9	14076.7	16798.2	21233.4
0.965	18187	16834	16775	21298	22119	17024	18285	13615	19679	17883.3	17207.7	15424.6	16123.3	14545.4			0.965	13686	12986	18769.7	21956.4	21277.2	18815.5	24479.4	17044.4	18204.2	17746.7	19778.3	14174.5	16736.4	21004.3
0.97	18770	17356	17341	22107	22927	17233	18368	13678	19338	17386.1	17397.4	15619	16503.5	14928.3			0.97	13647	13027	18636.8	21675.2	21050.7	18699.2	23866.2	17158.1	18059.5	17900.8	19846.6	14251.9	16651	20614
0.975	19002	17789	17833	22661	23673	17608	18759	14012	19513	16701.1	17900.2	16114.5	16802.8	15766			0.975	13631	12852	18260.6	21498.9	20926.8	18589.4	22893.2	17212.6	18010.9	18011.4	19712.2	14172.7	16621.5	20326
0.98	19139	18076	18216	23367	24603	17986	19354	14259	19475	16262.2	18515.6	16629.5	16998.4	16224.7			0.98	13508	12690	17957.5	21217.9	20853.2	18558.8	21984.6	17114	17990.8	18032.6	19535	13987.1	16451.5	20074.2
0.985	19522	18345	18834	24214	25505	18237	19761	14323	19338	16070.4	19052.9	17317.9	17062.1	16824.2			0.985	13137	12699	17776.8	20877.6	20875.6	18519.6	21946.6	16959.7	17814.9	17861.5	19382.7	13857.1	16081.3	19855.4
0.99	19564	18529	19763	25052	26225	18538	20054	14422	19634	15861.1	19690.2	17738.4	17198	17507.8			0.99	13233	12684	17597.5	20607.8	20752.3	18188.9	22099.2	16723	17541.1	17590	19149.7	13928.9	15815.5	19561.1
0.995	19697	19032	20823	26010	27000	19107	20571	14424	19656	15774.5	20400.7	18185.1	17529.5	18329.8			0.995	13411	12707	17448.9	20477.5	20540.7	17823.4	21988.5	16502.5	17265.9	17404.1	18899.6	14089.1	15643.6	19276.3
1	19464	19652	21570	27001	27404	19800	21124	14788	19695	15700.4	21019.8	18402.4	17869	18779			1	13408	12724	17256.9	20324.3	20344.2	17478.8	21773.5	16432.2	17014.7	17301.5	18694.1	14080.6	15396.7	19094.8
1.005	18846	20330	22340	27660	27719	20633	21658	15264	19702	15642.8	21592.1	18732.8	18051.5	19056.8			1.005	13352	12629	17131.7	20124	20062.2	17346.9	21380.2	16417.5	16821.8	17132.2	18458.5	13935.1	15234.6	18814.1
1.01	18255	20904	23165	28484	27838	21302	22356	15960	19743	15692.8	22234.9	19511.2	18256.6	19546.2			1.01	13359	12582	17228.6	19764.8	19979.7	17429	20710.7	16253.2	16771.6	16787.2	18229.5	13813.8	15294.3	18622.6
1.015	17977	21249	23894	28921	27936	21802	22992	16327	19634	15766.6	22846.6	20044.9	18527.4	20061.7			1.015	13240	12444	17119.2	19535.8	19801.2	17248	19915.5	16015.5	16629.1	16460.5	18010	13648	15443.7	18609.5
1.02	17451	21335	24370	29229	28039	22311	23669	16718	19728	15904.1	23095.2	20650.7	18694.1	20498.7			1.02	13386	12279	16859.9	19384	19477.8	16941.9	19070.4	15770.2	16334.2	16215.2	17804.9	13477.2	15534.4	18683.5
1.025	17425	21577	24562	29361	27346	22750	24563	17127	19841	15919.9	23497.7	21147.5	18752.5	20908.4			1.025	13361	12359	16548.9	19455.5	19401.4	16850.7	19899.9	15603.2	16089.4	15828.4	17589	13309.5	15471.3	18467.3
1.03	16823	21596	24482	29547	27100	23426	25419	17424	19898	15693	23378.5	21515.7	18696.5	21165.7			1.03	13439	12313	16502.9	19510.2	19456.3	16843.2	19735.9	15530.6	15890.1	15610.5	17344.4	13109.3	15216.3	18337.1
1.035	16241	21674	24851	29375	26742	23780	26085	17761	19998	15463.8	23531.8	21528.1	18715.3	21340			1.035	13304	12494	16511	19308.1	19520.8	16657	19183	15501.5	15646.3	15532.7	17058.9	12935.4	14840.2	18494.6
1.04	15767	21526	24842	28812	26389	24225	26690	18354	20045	15439.7	23400.5	21533.8	18984.2	21221.8			1.04	13441	12471	16548.9	19390.3	19456	16434.8	19836.3	15383.6	15430.5	15534.1	16725.1	12792.3	14592.4	18455.4
1.045	15389	21121	24677	28068	25679	24496	27237	18996	19959	15620.3	22833.2	21615.4	19356.5	21128.1			1.045	13543	12270	16651.5	19595.4	19494.2	16456	19586	15162.1	15283.5	15434.7	16510.2	12690.3	14548.8	18352.3
1.05	15143	20571	24149	27504	24946	24541	27471	19404	20104	15879.8	22588.4	21363.6	19631.1	20807			1.05	13523	12219	16543.5	19739.2	19619.3	16572.8	19151.8	15036.6	15176.8	15232.1	16329	12587.2	14518.1	18375.7
1.055	14578	20162	23470	27004	23935	24590	27652	20399	19995	15855.1	22311.2	21081.7	19715.7	20378.3			1.055	13513	12058	16316.6	19875.3	19738.7	16696.8	19621.3	15015.5	14969.4	15210.9	16115.6	12309.2	14404.6	18416.2
1.06	14260	19810	23126	26223	23535	24454	27708	20881	19978	15916.9	22039.7	20766.6	19685.6	19726.1			1.06	13568	12272	16222.7	19950.9	19705.5	16857.7	18955.1	14981.3	14777.6	15195.8	15950.6	11935.7	14333.3	18529.9
1.065	14121	19284	22428	25260	22881	24317	27557	21035	19649	16228.8	21654.2	20306.1	19651.7	18938.9			1.065	13855	12331	16356.6	19915.8	19642.4	16948.3	19793.6	14948.5	14819.6	15123.5	15946.3	11804.6	14318.4	18721.9
1.07	13844	18656	21926	24498	22330	23972	27210	21278	19372	16527.3	21281.3	19932.3	19539.2	18273.6			1.07	14174	12405	16798.1	19898.9	19716.2	16969.2	20442.8	14907.3	15052.9	15122.3	16006.8	11969.1	14278.5	18797.9
1.075	13612	18025	21237	23705	21761	23606	26794	21368	19262	17095.2	20631	19421.9	19241.7	17614			1.075	14465	12523	17037.1	20012.8	19723.1	16992.1	20892.8	14758	15233.6	15168.7	16089	12008.1	14252.7	18914.2
1.08	13236	17646	20477	23024	21363	22980	26106	21397	19227	17474	19892	19088.9	18905.8	17022.6			1.08	15274	12380	17106.9	20241.3	19973.8	17262.7	21152.8	14579.3	15279.3	15151.4	16155.8	11983.7	14312.7	19173.8
1.085	13058	17177	19707	22340	20554	22375	25589	21348	18916	17957.5	19212.3	18728.7	18681.2	16416.5			1.085	16322	12674	17223.5	20711.4	20325.2	17540.5	21400.3	14521	15247.4	15177.6	16175.8	12049	14437.6	19491.3
1.09	13006	16783	18690	21736	19794	21418	25246	21267	18677	18266.4	18734.8	18401.9	18364.3	15737.8			1.09	17145	12961	17372.7	21267.5	20711.3	17630	21558.2	14553.1	15169.2	15184.5	16211.9	11987.2	14512.2	19794.2
1.095	12847	16224	17983	20668	19525	20668	24802	20779	18327	18891.2	18457.3	18128.8	17948.5	15077.4			1.095	17995	12756	17716.9	21810.2	21068.5	17807.7	21823	14640.7	15125.6	15237.8	16194.1	11982.5	14531.5	20059.1
1.1	12336	15695	17425	20149	19233	20036	24312	20146	18024	19570.2	17975.8	17579.6	17635.5	14654.4			1.1	18966	12775	18218.5	22334.4	21511.4	18197.4	22240.7	14617.5	15213.4	15248.3	16089.7	12044.8	14535.3	20313.2
1.105	12091	15362	16787	19473	18786	19590	23862	19743	18095	20172.7	17476	17020.8	17353.8	14163			1.105	20011	13298	18662.2	23066.4	22125	18600	22574.7	14406.4	15375.6	15297.8	15898.8	11937.1	14480.8	20764.9
1.11	12226	15273	16398	18821	18386	18816	23278	19362	18078	20663.7	17067.2	16701.7	17068.3	13781.4			1.11	21056	13576	19141	24236.3	22893.9	19206.9	22965.5	14155.1	15455.2	15395.3	15746	11770.3	14461.1	21400.3
1.115	12264	14850	16340	18576	18173	18030	22764	18951	18001	21211.2	16550.8	16489.8	16800.5	13225.5			1.115	21983	13743	19913	25694.4	23866.6	20100	23678.5	14120.5	15464.4	15477.6	15737.7	11707.4	14568.9	22291.3
1.12	12135	14648	15771	18391	17741	17564	22243	18478	17642	21812.2	16219.5	16120.1	16487.8	12838.1			1.12	22792	14205	20898.2	27075	25007.4	21087.1	24570.4	14492.8	15537.4	15620	15834.9	11838.3	14633.1	23372.2
1.125	12184	14597	15419	18171	17254	17078	21887	17871	17519	22071.9	16031	15584	16115.4	12718.1			1.125	23709	14800	22109.2	28540.1	26341.6	22219.8	25364.2	15045.2	15743.5	15803.5	16003.8	11927.5	14596.3	24517.7
1.13	11836	14556	15307	17776	17131	16820	21323	17557	17231	22118.4	16128.7	15373.4	15732.6	12397.4			1.13	24324	15376	23579	30410.4	27882.8	23576.9	26388.6	15331.8	16083.1	16114.9	16115	11966.9	14602.4	25780.6
1.135	11794	14525	14995	17493	16797	16489	20786	17104	17155	22061.2	16053.5	14784.5	15454.3	12301.5			1.135	24619	16078	25095.4	32733.8	29541.2	25027.2	27890	15393.4	16467.3	16467.6	16124.5	12016.3	14748.6	27277.1
1.14	12065	14316	14908	17456	16753	16357	20264	16586	17037	21920.6	15561	14632.1	15303.8	12549.7			1.14	24726	17317	26524.7	34951	31464.2	26887.5	29618	15588.6	16883.1	16745	16139.9	12085.2	14985.4	28971.6
1.145	12223	14124	14580	17527	16573	16249	19873	16255	16929	21613	15755.4	14690.8	15319.7	12669.4			1.145	24622	18211	27966.3	36892.7	33518.6	28979.5	31335.4	16023.8	17424.3	16927.5	16064.2	12254.5	15189.7	30420.1
1.15	12008	14055	14300	17583	16494	16161	19378	16053	17196	21342.7	15691.4	14466.7	15431.7	12589.4			1.15	24169	19137	29662.1	38504.2	35563.1	30960.9	33190.4	16610.7	18130.2	17331	15943	12329	15462.7	31557.3
1.155	12416	13843	13878	17474	16767	15971	18686	15865	17085	21076.8	15645	14319.9	15312.9	12534.4			1.155	23707	20267	31361	39802.3	37635.4	32824.3	35268.4	17409.9	18927.8	17682.6	16040.9	12558	15918.3	32620
1.16	12434	13762	13796	17065	16760	15842	18346	15395	17362	20586.8	15385.1	14188.8	15051.1	12533.3			1.16	23084	21203	32733.7	40769.5	39348.1	34381.9	37499.4	18312.8	19786.1	18175.8	16239.4	12804.7	16433.1	33493.2
1.165	12236	14165	13519	16797	17065	15735	18054	14908	17390	20307.9	15337.1	14344.2	14917.1	12465.7			1.165	22400	22106	33821.1	41418.6	40621.8	35710.2	39519.2	19229.3	20790	18986.8	16377.4	12922.7	16950.4	34144.8
1.17	12093	14229	13705	16639	16753	15525	17628	14711	17608	19624.7	15371.7	13856.5	14876.2	12324.3			1.17	21670	22839	34540.2	41563.9	41459.7	36841.2	41152.5	20255.6	21957	19930.7	16543.8	13205.6	17601	34433.1
1.175	11806	13565	13738	16556	16215	15495	17589	14512	17713	19060.9	15317.6	13531.9	14864.8	12219.9			1.175	20961	23309	35052	41364	42097.3	37602.6	42651.1	21440.9	23240.2	20908.7	16744.6	13894.6	18400.5	34390.9
1.18	12034	13319	13797	16463	16187	15635	18147	14241	17605	18496.5	15432.7	13518.3	14677.5	12397.8			1.18	20387	23409	35337.2	41157.3	42550.3	37811.7	43610.3	22694.1	24687.7	21847.8	16958.1	14502.2	19200.1	34090.3
1.185	12000	13533	13612	16421	16128	15813	17969	14140	17393	17869.7	14686	13785.8	14457	12414			1.185	20031	22976	35368.6	40557.4	42654.8	37707.3	43965.1	23992.1	26439.9	22739.1	17237.8	15042.6	20005.2	33526.5
1.19	12333	13490	13534	16629	16442	15918	17526	14240	17484	17379.3	14823.3	13684.4	14573.3	12327.4			1.19	19426	23036	35310.6	39259.8	42170.8	37167.2	43783.5	25374.7	28361.2	23779.8	17503.5	15687.6	20961.1	32786.6
1.195	12438	13493	13689	16995	16293	15723	17255	14236	17491	16975.8	14928.5	13773	14708.4	12232.6			1.195	18814	22577	34878.5	37846.5	41351.9	36337.7	43291.5	26813.6	30094	24793.7	17789.9	16581.2	21927.4	32018.3
1.2	12896	13623	13327	17341	16504	15827	17367	14113	17493	16417.9	14797.8	13894	14508.2	11961.5			1.2	18534	22015	34104.6	36727	40228.1	35354.6	42527.9	28178	31553.5	25680.8	18102.1	17760.9	22662.5	31012.7
1.205	13383	13510	13263	17037	16428	15760	17474	13567	17481	16097.7	14605.7	13967.1	14325.8	11657.2			1.205	18663	21248	33296.1	35334.6	38789.2	34117	41384.5	29259.4	32694.7	26369.7	18329.5	18723.2	23243.2	29899
1.21	13229	13268	13591	16924	16451	15470	17826	13397	17607	15913.9	14843	13807.9	14436.9	11501.7			1.21	18950	20374	32364.3	33801.2	37273.1	32634.4	39930.2	29896.3	33531.8	26700.8	18612.5	19419	23760.3	28901.8
1.215	13687	13274	13327	16697	16579	15318	17462	14046	17441	15481.2	14857.1	13704.4	14588.8	11641.1			1.215	19386	19470	31099.8	32324.4	35889.5	31122.8	38330.5	30190.5	34154.1	26744.9	18923.8	20054.9	24106.8	27974.8
1.22	13640	13339	13512	16781	16237	15264	17133	13974	17380	15085.4	14797	13778	14698.2	11666.1			1.22	20003	18438	29998.1	31066.7	34398	29799.2	36947.8	30266.9	34455.4	26584.8	19114.2	20597.4	24246.6	27173.3
1.225	14083	13649	13507	16891	16302	15150	16885	13733	17550	14661.9	14611.4	13827.7	14709.3	11602.3			1.225	20896	17799	29111.4	30175.8	32932.6	28604.8	35715.3	29982.2	34415.5	26662.6	19157.7	21007.7	24268.5	26429.2
1.23	14528	13939	13546	16942	16603	15006	16888	13516	17792	14530.5	14369.7	13754.8	14720.1	11505.9			1.23	22037	17348	28082	29499.9	31759.5	27551.1	34451.5	29309.5	34156.7	26625.2	19202.5	21222.7	24149.2	25637.2
1.235	14675	13939	13664	16958	16808	14996	17141	13471	17722	14499.9	14744.5	13459.9	14810.4	11333.4			1.235	23352	16915	27218.3	29041.8	30815	26620.7	33523.6	28314	33602.3	26147.3	19241.5	21325	23864.3	25155.2
1.24	14877	14053	13648	17467	17134	15074	17250	12764	17882	14434.4	14298.8	13566.8	14988.2	11324.4			1.24	24838	16505	26657.6	28626.4	30203.7	25838.4	32701	26832	32742.9	25664.4	19245.5	21314.9	23451.7	24937.1
1.245	15459	14108	13474	17491	17582	15367	17284	13493	17590	14461.6	14475	13961.9	15179	11462.4			1.245	26503	16429	26277.5	28618.7	29911.7	25336.7	32044.8	24833.2	31586.2	25277.2	19216	21051.4	22896.5	25056.6
1.25	15922	14080	13501	17727	17669	15483	16811	13202	17452	14395.2	14344	14040	15196.3	11958.5			1.25	28054	16511	26088.6	29036.1	30045.8	25116.8	31803.9	22764.4	30324.4	25076.5	19089.5	20740.2	22299.5	25327.1
1.255	16154	14032	12862	17919	17773	15310	17106	13096	17466	14238.2	14484.1	14175.8	15076.1	12054.9			1.255	29590	16451	26134.5	29712.5	30732.1	25234.3	31933.7	20894	29140.2	24848.7	18988.7	20543.1	21722.6	25650.8
1.26	16326	14311	13369	18253	17783	15199	17121	12803	17589	14016.9	14660.3	14247	15005.9	12197.5			1.26	31419	16577	26583.7	30770.9	31875.7	25649.5	32458.3	18984.2	27906.6	24411.8	19108.6	20363.4	21057.1	26018.9
1.265	16331	14766	13303	18470	18304	15232	16839	12896	17695	14169.7	14666.5	14290.5	15097.1	12259.8			1.265	32776	16935	27379.4	32157.5	33357.3	26203.7	33363.5	17440.4	26697.4	23996.8	19284.8	19920.2	20339.1	26569.7
1.27	16335	14977	13056	18876	18804	15386	16751	13001	17844	14450	15145.1	14044.4	15391.2	12210.6			1.27	33915	17591	28310.5	33726.6	35013.1	27152.3	34530.7	17276.4	25620.7	23690	19323.2	19502.7	19717.1	27112.3
1.275	16356	15126	13095	19411	19044	15541	16649	13300	17744	14518.8	15439	14172.6	15600.8	12158.7			1.275	34688	18487	29558.4	35542.3	36873	28427.5	36017.3	18076.3	24483.7	23627	19384.2	19167.7	19161.3	27672.4
1.28	16163	15612	13172	19939	19622	15684	16468	13174	17850	14313.7	15702.4	14526.2	15592.4	12214			1.28	34693	19424	31249.2	37533.4	38838.9	29985.1	37824.3	18677.5	23303.7	23583.8	19626.1	18654.9	18589.7	28383.2
1.285	15935	16234	13489	20966	20317	15901	16711	13408	17861	14056	16050.8	14558.4	15487.1	12315.3			1.285	34477	20473	33244.6	39263.3	40845.4	31675.1	40094.6	18827.8	22436.5	23550.8	19980.6	18014.3	18052.7	28975.2
1.29	15725	16355	13530	21623	20786	16254	16982	13626	17862	13889	16330.4	14510.4	15626.5	12692.1			1.29	33886	21607	35270.2	40658.5	42585.4	33479.7	42652.6	19036	22113.4	23549.8	20549.3	17693.5	17584.9	29499.8
1.295	15668	16577	13668	22216	21609	16618	17271	13552	18209	13864.5	16533.9	14667.8	16265.6	13161.1			1.295	32814	23189	36940.4	41938.9	44271.8	35243.5	44873.5	19455.3	22233	23712.5	21190.9	17529.2	17191.5	30134.7
1.3	15719	17041	13956	22727	22200	17115	17769	13434	18609	13855.7	17351	15103.3	17024.9	13676.5			1.3	31418	24862	38595.8	43172.2	45538.1	36902	46611.3	19957.3	22512.2	24057.5	21869.4	17415.7	16990.3	30615.8
1.305	14985	17542	14089	23733	22692	17757	18077	13702	19035	13893.7	17796.6	15476.2	17578.5	14330.4			1.305	30020	26722	40474.4	43919.4	46403.5	38486.2	47873.7	20536.3	22819	24451.3	22775.3	17353.5	16985.3	30673.5
1.31	14852	17795	14284	24304	23200	18372	18632	13997	19587	13857.3	18257.9	15939.1	17964.8	14960.9			1.31	28566	28354	42146.6	44103	47077.9	39609	48869	21319.8	23356.5	24980.5	24078.2	17185	16947.3	30441.5
1.315	14433	17865	14724	25089	23804	18967	19228	14189	20132	13974.5	18871.2	16333.8	18367.2	15557.7			1.315	26703	29437	43364.7	44192.2	47391.2	40132.5	49647.9	22362.8	24265.4	26019.3	25656.3	17154.2	16811.6	30178.7
1.32	13959	17917	14896	25748	24179	19486	19521	14197	20763	13910	19145.7	16679.8	18828.5	16117.9			1.32	24875	30245	44291.1	43898.8	47610	40398.9	50012.1	23575.8	25479.4	27373.9	27248	17322.1	16800.6	29830.1
1.325	14197	18141	14740	26403	24340	20083	19696	14339	21428	13677.8	19607.5	17227.1	19110.3	16790.3			1.325	23409	30847	44695.7	43069.2	47582.2	40442.3	49879.6	25097	26834.2	28633.2	28946.6	17749.2	16994.1	29305.4
1.33	13849	18228	14782	26855	24531	20895	20870	15012	22050	13704.2	19988.7	17822.7	19340	17402.4			1.33	22016	31300	44363.7	41900.7	46715.1	40157	49380	27096.2	28376	30116.8	30747.1	18375.2	17232.2	28718.2
1.335	14012	18240	14888	26934	24700	21866	21314	15450	22740	13778.2	20514.8	18386.4	19671	17741.8			1.335	20609	31241	43892.9	40672	45487.4	39564.4	48413.1	29258.4	30064.2	32063	32534.4	19166.1	17391.2	28185.1
1.34	13613	18227	14980	27158	24648	22676	22072	15982	23455	13869	20785.2	18441.5	19959.3	17863.2			1.34	19272	31001	43314.7	39495.8	44102.2	38641.1	46870.6	31211	31639.5	33944.8	34352	20169.3	17495.6	27323.9
1.345	13106	18068	15292	26737	24541	23466	22864	16783	24041	13885.5	20889.9	18897.2	20187.3	18133.4			1.345	18064	30338	42366.1	38169.6	42729	37549.5	45035	32943.4	33002.4	35599.8	36156.9	21423.2	17671.4	26290.9
1.35	12749	17742	15364	26817	24162	23967	23805	17258	24677	13968.5	20615.9	19264.4	20350.5	18443.7			1.35	17080	28937	41119.6	36523.6	40703.2	36304.6	43082.3	34609.6	34210.6	36962.9	37737.8	22716	17927.5	25187.1
1.355	12762	17471	15050	26796	23381	24405	25012	18190	25389	14106.9	20789.1	19724.8	20394	18626.6			1.355	16468	27690	39339.8	34653.3	38588.4	34547.2	40989.8	36028.2	35287.7	38144.6	38901.5	24076.9	18138.6	24248.4
1.36	12300	17247	15056	25998	22944	24894	25813	19059	25810	14459.3	20787.3	19791.5	20317.5	18667.2			1.36	15732	26329	37468	32840.2	36711.5	32530.9	39009	37166.9	36042.8	38959.2	39766.2	25490	18264.3	23568.2
1.365	12079	16785	14876	25145	22441	25184	26730	19941	26097	14569.5	20539.5	19658.7	20249.2	18556			1.365	14947	24764	35433.6	31308.1	34751.8	30773.9	37129.4	38187.4	36382.5	39097.5	40450.7	26917.7	18406.6	23142
1.37	12285	16495	14751	24884	21713	25273	27110	20141	26223	14302.4	20130.4	19182.1	20118.2	18208.4			1.37	14437	23571	33245.8	29771.9	32857.9	29284.5	35164.7	38937.6	36475.2	38842.8	40881.7	28308.8	18639.8	22666.6
1.375	12359	16250	14533	23937	21071	25086	27111	20324	26205	14658.3	19589.7	18688.3	19698.6	17947.7			1.375	14275	22387	31073.5	28355.9	31200	27933.2	33121.6	39083.4	36247	38477.8	40880.5	29178.6	18796.5	21987
1.38	12195	15838	14380	23116	20660	24678	27534	21026	26321	15099.5	19063	18325.4	19288.4	17771.3			1.38	13938	20936	29431.1	27219.3	29629	26544.6	31304.3	38653.6	35652.9	37846.2	40343.7	29757.6	18786.7	21304.5
1.385	12075	15473	14168	22061	20149	24740	27050	20801	26119	15405.6	18766.8	17916.7	18936.8	17452.2			1.385	13450	19565	27882.8	26066.1	28202.8	25200	29811.4	37885.6	34838	36743.6	39471.7	30256.8	18754	20837.6
1.39	12027	15115	13837	20993	19329	24423	27150	20588	25761	15491.9	18633.6	17481.4	18653.2	17075.5			1.39	13164	18431	26488.1	24923.9	26793.9	24025.9	28700.9	36828.1	33827.9	35332.9	38426.2	30482.2	18650.8	20369.8
1.395	12202	14911	13662	20053	19063	23796	26743	20318	25305	15490.1	18457.4	17090.9	18730.8	16754			1.395	13016	17543	25142.2	23925.5	25542.4	22991.8	27663.1	35414.8	32603.5	33780.6	37079.8	30341.8	18354.8	20153.4
1.4	12375	14736	13495	19561	18945	23205	26186	19618	24686	15884.9	17883.4	16912.7	18680.8	16396.9			1.4	12993	16561	23994	23017.9	24489.9	21974.3	26361.8	33728.8	31239.9	32385.2	35452	29878.9	18028.1	20063.4
1.405	12125	14565	13320	18854	18769	22323	25387	19549	23939	16424.5	17384	16771.8	18496.6	16115.2			1.405	12973	15415	22989.5	22308	23473.7	21066.7	25314.8	32073	29876.9	30693.4	33608.3	29349.6	17877.7	19736.6
1.41	12192	14581	13498	18271	18191	21435	24823	19211	23330	16614.2	17083.1	16414	18412.6	15944.3			1.41	12748	14630	22297.9	21795.1	22595	20349.4	24706	30355.4	28455	28747.1	31640.3	28605.2	17791.4	19116.6
1.415	12118	14482	13319	18056	17928	20606	24008	18736	22901	17320.1	16727	16090.7	18260.6	15733.4			1.415	12523	14161	21347.9	21320.9	21752.2	19829.6	24092.9	28464.6	27033	27181.5	29868.6	27533.3	17643.6	18735.8
1.42	12127	14419	13273	18108	17721	19922	23213	18123	22378	18235.7	16424.8	15910.2	18141.6	15719			1.42	12358	13792	20367.4	20870.5	21114.3	19322.5	23273.3	26602.3	25731.2	25787.4	28403.5	26143	17499.6	18428
1.425	12000	14249	13458	18068	17869	19454	22737	17566	21615	18984.4	15994.6	15777	18027.9	15649.2			1.425	12369	13158	19775.5	20551.6	20786.7	18749.8	22657.6	25002.5	24549.2	24144.4	27153.6	24570.2	17298.5	18111.6
1.43	11917	13961	13425	17888	17904	18991	22100	17195	20929	19478.3	15942.1	15599.9	17821.2	15254.2			1.43	12465	12606	19137.9	20155.7	20481.4	18201.6	22276.4	23768.8	23477	22841	25984.9	23095	17040.9	17917.1
1.435	12126	14140	13282	17942	17601	18623	21313	16176	20437	20094.4	15988.8	15310.4	17803.1	15049.7			1.435	12445	12259	18612.8	19773.9	19995.4	17748.7	21817.6	22798	22448.1	21869.6	24697.9	21915.6	16830.2	17808.8
1.44	12040	14143	13352	17815	17434	18398	20532	15706	20073	20762.4	15849.6	15218.4	17994.9	14953.8			1.44	12295	12167	18102.2	19537.4	19484.9	17517.6	21308.6	21739.3	21487.1	21053.6	23376.6	20680.8	16710.6	17722.3
1.445	11949	14057	13293	17659	17277	17860	19884	15410	19808	21074.2	15764.1	14956.1	18014.3	14918.8			1.445	12189	12193	17658.3	19276.2	19106.1	17239.2	20871.7	20499.9	20664.3	20341.9	22293.3	19505.8	16659.6	17503.4
1.45	12165	13959	13305	17477	17216	17241	19073	15038	19501	21232.6	15774	14784.9	17945	14942.4			1.45	12112	11916	17259.7	18837.8	18741.4	16727.6	20539.9	19390.8	19879.4	19455.9	21439.2	18376.4	16547.7	17383.1
1.455	12318	14108	13382	17089	17404	17012	18702	14558	19290	21240.2	15739.8	14748.4	17897.1	14841.7			1.455	11975	11674	17044.7	18485.3	18338	16246.9	20292.7	18597.2	19079.1	18762.3	20629.5	17422.4	16317	17384.4
1.46	12128	14187	13427	17034	17578	17123	18447	14059	19155	21056.8	15698.6	14765.2	17919.8	14690.8			1.46	12103	11632	16777.5	18168.4	17991.9	15983	19847.1	17946.8	18408.9	18249.5	19874.9	16589.6	15990.7	17370.8
1.465	12225	14211	13442	16835	17814	17022	18138	13712	18932	20852.2	15597.8	14799.3	17950	14669.6			1.465	12065	11529	16528.9	17971.3	17812.2	15707.5	19090.3	17310.3	17901.4	17436.5	19192.3	15920.9	15695.8	17320
1.47	12388	14119	13281	16683	17444	16620	18014	13943	18784	20582.5	15617.3	14783	17992.5	14721			1.47	12023	11514	16196.5	18010	17758.1	15419.1	18464.6	16840.7	17301.8	16405.9	18609.8	15395.1	15524.7	17273.5
1.475	12722	14110	13413	16683	17334	16633	17883	14009	18723	20207.3	15669.9	14637.4	17985.9	14568.1			1.475	12038	11302	15955.7	18027.7	17599.6	15230.4	18387.7	16538.9	16442.7	16275.6	18187.2	14983.5	15396.9	17221.5
1.48	13051	14166	13385	16801	17300	16404	17613	14101	18617	19753.2	15627.1	14390.3	17761.4	14333.7			1.48	12042	11010	15924.8	17788.6	17433.6	15192.6	18651.2	16160.3	15508.3	16326.4	17864.7	14515.7	15282.9	17165.7
1.485	13362	14125	13473	17083	17444	16593	17332	14175	18332	19156	15387.9	14282.5	17457.3	14292.7			1.485	12100	10957	15839.8	17493.9	17496.9	15304.7	18818.5	15700.6	14635.8	16187.6	17555	13972.8	15198.8	17081.4
1.49	13623	14054	13491	17123	17790	16489	17280	13959	18263	18682.1	15132.8	14475.9	16960.2	14165.3			1.49	12008	11049	15734	17359.4	17503.2	15186.2	18705.8	15214.8	13912	15931.4	17370.7	13527.5	15122	16981.9
1.495	13957	13770	13433	17166	18034	16458	16971	13784	18404	18476.9	14918	14632	16544.7	13910.9			1.495	12095	11064	15738.9	17319	17428.2	14826.2	18483.1	14809.6	13288.7	15723.6	17240.2	13216.5	14955	16946.1
1.5	14048	13677	13306	17400	18453	16509	16753	13612	18312	17964.6	14996.1	14786.9	16515.7	13655			1.5	12231	10810	15697.5	17221	17268.7	14671.5	18370.9	14571.8	12573.2	15643.8	16874.9	13036	14645.3	16949.2
1.505	14115	14358	13343	17996	18586	16686	16898	13213	18171	17537.5	15148.8	14806.5	16467.8	13566.9			1.505	12203	10633	15595.6	17159.3	17076.3	14688.2	18370.7	14401.9	12088.1	15453.7	16442.3	12966.3	14352	16861.6
1.51	14656	14440	13715	18145	18878	16569	17018	12998	18157	17196.6	15101.5	14677.9	16678.6	13585			1.51	12242	10506	15595.7	17156	16941.2	14724.6	18520.6	14138.2	12257.8	15244.4	16249.9	12657.5	14242.5	16845.5
1.515	15173	14682	14197	18308	19310	16544	17181	12992	18390	16680	15090	14814.5	17186.8	13799.5			1.515	12182	10418	15758.6	17012.7	16817.3	14717.1	18562.1	13777.6	12876.1	15113.2	16203.1	12248.2	14195.3	16778.7
1.52	15917	14948	14320	18685	19825	16992	17103	12803	18363	16206.6	15163.1	15118.9	17527.4	14034			1.52	11879	10351	15766.2	16665	16857.3	14579.7	18563.8	13331.3	13493.7	14976.5	16151.3	12093.7	14052.4	16666.4
1.525	16595	15252	14194	19098	20095	16949	17188	13095	18468	15891	15106.5	15390	17709.6	14282.3			1.525	11784	10347	15486.5	16339	16811.7	14453.6	18551.5	12948.5	13813.6	14915.1	16018.1	11920.6	13899.8	16746.9
1.53	16999	15684	14510	19218	20514	16793	17163	13221	18923	15762.7	15054.4	15507.3	17738.4	14506			1.53	11779	10518	15202.2	16256.8	16775.1	14375.6	18352.5	12727.6	13750.8	14897.1	15785.4	11675.1	13811	16639.9
1.535	17529	16124	14948	19517	21051	16845	17340	13266	18736	15637.2	15202.6	15462.4	17797	14641			1.535	11989	10536	15111.6	16354.5	16819.2	14238.7	18032	12747.2	13587.7	15020.2	15651.4	11639.1	13765.4	16548.7
1.54	18009	16671	15139	19961	21524	15766	17455	13361	18733	15445.6	15304.5	15467.1	18115.6	14708.9			1.54	12014	10500	15113.8	16513.8	16874.2	14075.2	17721	12874.6	13677.7	14963.3	15738.4	11828.7	13747.6	16392.2
1.545	18414	16692	15485	20806	22195	16641	17170	13624	19106	15299.1	15128.8	15678	18304.3	14669.9			1.545	11943	10643	15085.5	16440.4	16801.6	13995.4	17553.5	12831.5	13897.3	14816.4	15812.8	11960.4	13676.5	16254.3
1.55	18983	16727	15741	21667	23078	17899	17330	13917	19488	15415.2	15134.4	15905.7	18291.4	14695.7			1.55	11788	10352	14967.5	16261.7	16481.1	13932.6	17670.9	12712.4	13990.3	14479.8	15771.3	11847.6	13570.6	16048
1.555	19466	17316	16011	22169	24083	18229	17993	13990	19956	15308.6	15273.8	16092	18485.5	14925.5			1.555	11768	10143	14809.6	16171.4	16256.9	13738.2	17749.3	12609.3	14018.9	14491.5	15702.5	11777.9	13650.2	15774.7
1.56	19966	17399	16342	22663	25021	18812	18449	14131	20307	15189.4	15339.6	16558.1	18857.1	15310.2			1.56	11680	10228	14621.3	16130.4	16200	13516.8	17810.2	12626.4	14011	14585.7	15567.5	11749.8	13942.3	15690.2
1.565	20490	16882	16672	23265	25969	19630	18709	14254	20731	15368.9	15224.4	17095.2	19200.2	15671.8			1.565	11555	10292	14437.1	16258.2	15973.4	13509.7	17931.1	12757.2	13837.2	14362.1	15348.5	11695.3	14051.2	15750.8
1.57	20812	18018	17404	23699	26716	20080	18885	14581	21266	15222.1	15111.9	17442.9	19416	16047.4			1.57	11703	10368	14570.1	16386.5	15685.5	13676.6	17991.9	12694.3	13578.4	14223.8	15124.2	11613.4	13917	15772.3
1.575	21340	18470	18333	24122	27399	20558	19174	14820	21876	15201.5	15115.4	17627.8	19618.8	16387.1			1.575	12008	10333	14822.5	16376.2	15554.6	13727.3	17898	12445.7	13494.2	14341.1	15044.4	11564.9	13880.6	15613.5
1.58	21844	19065	18958	24520	28516	20586	19755	15096	22558	15363.7	15211.3	18020.6	19830.6	16876.2			1.58	11909	10204	14872.9	16232.9	15407.5	13729.2	17664.9	12173.1	13573.4	14264.6	15076.2	11629.1	13905.2	15462.3
1.585	22023	19616	19540	25532	29739	20963	20439	15352	23186	15393.5	15308.1	18552.4	20184.2	17450.8			1.585	11858	10197	14819.5	15986.3	15344.3	13753.6	17536.8	12009.8	13534.6	14128.1	15080.5	11620.6	13819	15515.8
1.59	22219	20548	20327	26478	30975	22290	21066	15851	23773	15252.5	15279	19182.2	20702.6	17950.4			1.59	12122	10437	14871.5	15863.9	15377.5	13627.1	17374.8	12025.4	13374	14048.7	15041.3	11600.5	13677.9	15621
1.595	22410	20915	21184	27489	32313	22891	21906	16291	24621	15181.4	15253.8	19978.3	21274.2	18529.8			1.595	12435	10672	14856.4	15915.1	15326.9	13474.6	17199.2	11971.3	13204.1	13950.4	14931.5	11672.6	13573.1	15687.7
1.6	22320	21614	22150	28520	33727	23584	22264	16619	25698	15093.1	15399.1	20735	21813.4	19466.2			1.6	12909	10501	14862.6	15971	15465.5	13342.6	17205.6	11836.3	12921.3	13919	14706	11734.3	13528.6	15649.5
1.605	21749	22306	23116	29515	35250	24429	22807	17107	26726	15191.9	15459.5	21335.1	22493.4	20297.4			1.605	13088	10299	14853.5	15980.2	15581	13322.8	17234.1	11750.9	12735	13829	14420	11566.2	13562.2	15682.3
1.61	21110	22960	23733	30823	36582	25148	23702	17565	27936	15478.3	15513.3	21941.7	23077.1	21089.5			1.61	13113	10142	14855.3	16025.7	15618.4	13505.5	17060.6	11724.6	12724.5	13548.7	14251.4	11433.5	13593.2	15757.9
1.615	20481	23631	24612	32443	37817	26417	24438	18089	29557	15584.6	15592	22845.8	23472.3	21530.9			1.615	13237	10056	14866.9	16052.7	15691	13716.2	16892.2	11698.4	12694	13349.7	14360.9	11368.6	13551	15817.7
1.62	19783	24497	25886	33905	38769	27732	25226	18607	30969	15748.6	15533.1	23692	24170.7	21896.5			1.62	13493	10029	14806.9	16160.8	15859.6	13882.1	17043.6	11660.6	12633.4	13361.1	14598.4	11297.3	13428.3	15859.2
1.625	19064	25002	27035	35255	39017	28964	26221	19152	32333	16005.8	15534	24250.5	24713.8	22606.4			1.625	13577	10231	14834.7	16390.5	16051.3	13986.5	17231.3	11697.6	12527.7	13403	14629.8	11142	13262.5	15885.3
1.63	18242	24955	28131	35905	38860	30342	27754	19841	33756	16362.3	15663.2	24773.7	24846.2	23216			1.63	13704	10284	14932.9	16522.5	16242.8	14014.5	17227.1	11699.1	12628.8	13379.6	14290.6	10983.2	13127.9	15789.2
1.635	17386	25222	29157	36720	38661	31759	28732	20966	35349	16585.2	15589.9	25198.4	24956.6	23621.2			1.635	13809	10058	14990	16649.3	16130.8	13991.1	17222.3	11629.6	12765.5	13353.9	13798.5	10788.9	13059.5	15769.5
1.64	16779	25496	30048	37383	38818	33145	30100	22080	36826	16857	15510.2	25513.3	25248.5	23949			1.64	13938	9862	15082.2	16924	16054.8	14013.9	17343.3	11633.5	12695.7	13399.4	13429.2	10619.7	13029.5	15885.8
1.645	16126	25288	30566	37993	38564	34170	31742	23086	38320	17233.6	15567.2	25824.3	25526.1	24259.7			1.645	14047	9976	15151.1	17122.4	16079.5	13967	17445.3	11798.8	12647.9	13353.9	13002.5	10547.5	13047.3	16044
1.65	15388	24719	30625	38699	37734	35340	33103	24168	39723	17632.3	15461.5	26252.9	25475.1	24308.2			1.65	14020	10086	15168	17460.1	16075.8	14071.6	17574.1	11905.9	12547.1	13295.4	12517.4	10535.7	13050.4	16196.4
1.655	14736	24243	30676	38778	36659	36988	34067	24953	41062	17878.5	15208.6	26429.9	25146.7	23942			1.655	13936	10174	15408.4	17705.6	16086.6	14351.5	17785.4	11827.3	12477.8	13264	12475.5	10602	12973.5	16253.5
1.66	14131	24129	30866	38210	35253	38399	35043	25902	42302	18014.3	15324.7	26209	24711.2	23480.3			1.66	13868	10577	15471.6	17744.1	16452.5	14543	18154.4	11655.5	12443.1	13135.2	12804.4	10557.3	12952	16399.1
1.665	13664	23428	30678	37268	33832	39398	36274	27140	43171	18454.7	15624.7	25977.9	24271	23147.2			1.665	13878	10862	15512.9	17902.3	16801.8	14628	18595.9	11441.8	12264.2	12923.7	12993	10590.5	12989.8	16286.9
1.67	13552	22750	29973	36123	32225	38990	37316	28504	43618	18938.6	15516	25625.7	23845	22781.6			1.67	13861	11083	15634.9	18147.4	16972.3	14798.2	19009.5	11298.2	11990.5	12898.9	13081.4	10567.6	12927.2	16217
1.675	13262	22085	28929	34604	30671	39451	37875	29442	44050	19363.7	15140.1	24941.5	23160	22383.9			1.675	13607	11015	15906.9	18213.2	16955.6	15102.2	19306.7	11292.4	11804.4	12821.9	13200.4	10473.3	12824.6	16369.4
1.68	12787	21269	27790	33350	28970	38847	37700	29860	43921	19636.7	14810.6	24048.8	22399.3	21528.4			1.68	13067	10940	16135	18155	17113.4	15261.4	19481.1	11292.5	11815.7	12672	13165	10396.2	12748	16511.4
1.685	12659	20502	26795	32103	27260	37715	37792	29846	42928	20063.8	14596.2	23102.9	21871	20770.7			1.685	12955	10959	16270.5	18094.5	16866.5	15184.1	19626.2	11198.7	11963.1	12743.2	13028.3	10372.7	12635.9	16529.8
1.69	12612	19694	25311	30403	25876	36556	37459	29956	41966	20857.7	14319.8	22068.2	21179.3	20240.6			1.69	12905	10842	16299.3	18094.8	16575.4	15084.3	19822.8	11194.6	12086.6	12722.1	13077.8	10431.8	12553.8	16560.4
1.695	12511	18949	23620	28738	24475	35403	36704	30055	41002	21624.8	14039	21108	20417.2	19466.3			1.695	12725	10711	16211.4	18241.6	16649.5	15152.9	20068.7	11369.4	12165	12523.5	13193.4	10622.6	12496.7	16704.1
1.7	12330	17924	21960	27201	23067	34204	35763	29593	39573	22242.3	13925.5	20342	19698.8	18600.4			1.7	12760	10667	16361.4	18191.7	16889.6	15324.9	20245.3	11504.1	12252.3	12590.1	13340.3	10671.7	12452.3	16695.7
1.705	12203	17275	20829	25726	21827	32628	34699	28924	37822	22716.6	13735.9	19408.1	19095.3	17942.1			1.705	12874	10694	16380.7	18060.3	16884.8	15475.5	20236.2	11493.3	12335.5	12749	13647.4	10559.7	12464.4	16637.7
1.71	12167	16710	19925	24302	20933	30874	33474	27964	35936	23092.5	13536.9	18395.6	18569.5	17352.4			1.71	12885	10788	16315.6	18088.3	16851.7	15670	20128.9	11435.4	12458.2	12694.9	14002.8	10433.3	12576.6	16689
1.715	12330	15956	18760	22715	20019	29332	32344	27135	33992	23597.5	13434.6	17651.1	18094.1	16435			1.715	12679	10647	16219.1	18116	16877.8	15808.9	19895.7	11529.4	12639.5	12608.5	14281.5	10434.9	12735.7	16804.4
1.72	12286	15473	17504	21235	19041	27831	30962	26123	32458	24277.7	13358.6	17017.7	17715.5	15602.3			1.72	12666	10491	16132.1	18047	16632.1	15872.7	19641.3	11714.2	12841.7	12509.4	14438.5	10507.1	12796.1	16840.8
1.725	12006	15192	16393	20217	18500	26084	29115	24573	30930	24960	13284.9	16568.4	17507.9	15165.2			1.725	12890	10611	16216.7	17955.8	16419.2	15777.7	19503.5	11803.9	12999.1	12294.9	14538.7	10701.2	12754.5	16866.9
1.73	12268	14711	15318	19658	18290	24666	27229	23002	29184	25643.9	13176.1	16179.5	17160.5	15026.5			1.73	13018	10634	16176.3	17747.2	16549.5	15454.2	19401.1	11901.3	13125.5	12062.6	14720.2	10831.9	12691.9	16769.2
1.735	12484	14403	14244	19076	17932	23365	25840	21507	27125	26195.8	13205.9	15768.8	16620.2	14309.2			1.735	12999	10554	16105.3	17714.6	16796.5	15173.5	19301.2	12031	13212.3	11909.8	14895.5	10893.9	12693.9	16583.9
1.74	12670	14067	13575	18349	17496	21611	24296	20434	25467	26383.3	13207	15476.7	16407.5	14095.1			1.74	12795	10764	15987.8	17884.7	16895	15048	19290.7	12009.2	13193.9	11781.5	15040.9	10933.8	12815.2	16691
1.745	12917	13605	13480	17807	17186	20415	22644	19376	24322	26329.4	13057.3	14845.8	16277.9	13915.1			1.745	12738	11072	15825.4	17859.5	16914	15139.9	19205.2	12038.4	13194.6	12730	15221.3	10946.1	12974.1	16643.3
1.75	12843	13325	13596	17573	16935	19641	21529	18283	23154	26030.2	13013.5	14197.6	16075.5	13660			1.75	12610	10821	15721.5	17721.6	16810.8	15163.5	18969.5	12206.2	13255.3	12192.9	15286.5	10925.7	13131.4	16488.8
1.755	12681	12689	13746	17281	16665	18743	20621	17521	21953	25491.8	13232.6	14345.1	15921.3	13504.9			1.755	12536	10725	15745.8	17722.2	16530.2	15029.9	18802.5	12356.1	13290.9	12861.6	15191.2	10998.2	13373	16419.8
1.76	12518	12906	13510	16809	16542	18007	19567	16718	21049	24860.1	13329.9	14286.2	15777.7	13078.9			1.76	12475	11021	15856.8	17836	16182.9	14996.9	18768.8	12478.1	13354.7	12512.6	15031.6	11117.6	13665.9	16324.3
1.765	12258	13775	13235	16620	16542	17407	18624	15813	19830	24154.4	13400.4	14065.4	15775.2	12747.9			1.765	12411	11248	15833	17890.2	16171.1	15023.6	18871.4	12503.8	13453.1	12451.8	14953.8	11089.7	13861.1	16130.5
1.77	12155	14164	13235	16552	16561	16445	17691	15121	19190	23400.8	13512.6	13880.3	15732.3	13115.4			1.77	12359	11221	15812	17813.9	16302.6	14975.3	18878.6	12526.3	13591.2	13182.7	15020.1	10980.9	13796.1	16224.9
1.775	12920	14592	13313	16219	16340	16277	17299	14377	18557	22687.8	13410.6	13793.7	15486.4	12915.8			1.775	12354	11007	15916.2	17709.9	16412.5	14919.4	18793.5	12563.1	13669.8	13973.2	15071	11004.9	13592.6	16372.9
1.78	13920	14802	13530	16167	16022	16267	17223	13952	18518	21986.7	13389.7	13776.9	15298.3	12638.6			1.78	12316	10934	15946.1	17693.9	16666.6	14918.3	18733.6	12611.6	13625.1	14586.4	15118	11011.4	13558.8	16489.5
1.785	14431	15116	13379	16558	16248	16128	17019	13848	18196	21028.1	13321.9	13660.1	15180.2	12644.7			1.785	12392	10843	15928.5	17654.6	16783.7	14911.5	18675.3	12750.7	13548.9	14747.1	15223.1	11060.6	13668.1	16593.9
1.79	14914	15439	13389	16807	16735	15509	16597	13662	18055	20029.4	13124.7	13460.8	15116	12548.4			1.79	12246	10885	15888.7	17588.3	16913	14908.7	18587.5	12929	13570.8	14701.9	15408.4	11103.2	13748.9	16645.6
1.795	15284	15150	13461	16863	17065	15210	16336	13469	17796	19065.9	13124.1	13387.4	15062.7	12579.7			1.795	12102	11077	15835.4	17538.9	16996.3	14878.6	18482.7	12911.9	13494.8	14612	15552.5	11260.4	13834.2	16659.8
1.8	15453	15155	13544	16909	17182	14996	16628	13332	17307	18141.5	13174.7	13253.1	15050.2	12487.4			1.8	12185	11285	15863.2	17501.8	17202.8	14833.2	18393.9	12712.7	13257.9	14564.4	15512.9	11392.2	13963.5	16748.5
1.805	15840	15202	13495	16906	17187	14956	16652	13109	16992	17420.8	13303.7	13123.4	15087.9	12615.2			1.805	12267	11315	15888.9	17524.2	17321.7	14880.1	18468.8	12491.9	13136.4	14594.9	15348	11442.4	13986.1	16825.1
1.81	16417	15346	13360	17181	17378	15361	16459	12786	16990	16796.1	13502.7	13064	15177.7	12734.4			1.81	12134	11311	15988.9	17659.1	17369.9	15047.6	18769.9	12491.5	13085.5	14565.2	15304.3	11293	13923	16802.9
1.815	16773	15432	13453	17680	17710	15504	16542	12756	17035	16159.1	13685.9	12870.3	15149	12613.2			1.815	12005	11371	16102.2	17907	17427.2	15156.5	19093.7	12684.7	13026.3	14437.9	15386.9	11113.3	13907.8	16782.6
1.82	17098	15906	14166	17918	17903	15429	16581	12845	16832	15651.5	13788.8	12420.9	15072.7	12655.6			1.82	11912	11215	16067.4	17990.8	17418.5	15107	19209.2	12619.6	13026.1	14192.5	15370.8	11147.3	13931.3	16947.4
1.825	17160	16051	14686	18073	18088	15439	16488	12954	17127	15413.5	13575.6	11935.3	15077.2	12631.9			1.825	12086	11041	15826.3	17822.9	17496.7	15007.1	19168.2	12562.7	13031.4	14063.6	15208	11394.5	13928.1	16858.2
1.83	17422	15936	14810	18427	18574	15493	16316	13033	17322	15171.5	14015	11670.8	15065.9	12576.2			1.83	12158	10959	15759.7	17623.2	17572.2	14969.3	19183.7	12664.4	12951.7	14057.7	15033.4	11589.2	13889.6	16488.2
1.835	17927	16075	14807	18439	18746	15474	16329	13054	17667	14881	14308.9	11524.1	15142.9	12639.9			1.835	11971	10687	15789.5	17460.1	17417.3	15021.2	19242.3	12697.2	12946.1	14205.9	14954.3	11683.5	13832.8	16281.4
1.84	18113	16215	15008	18625	18735	15409	16575	12997	17655	14527.7	14441.5	11550.6	15106.8	12937.9			1.84	11914	10727	15666.7	17271.7	17187.2	15022.2	19284.9	12679.2	12954.7	14301.9	14856.2	11851.7	13793.3	16381.6
1.845	18242	16499	15072	19269	19119	15178	16847	13090	17851	14198.7	14425.6	10981.5	14952.7	13068.4			1.845	11916	11041	15486.2	17174.2	17402	14877.3	19313.6	12725	12881.8	14291	14749.5	11912.9	13807.4	16407.5
1.85	18401	16739	15503	19734	19544	14999	16854	13307	17861	13989.3	14408.2	11186.5	14960.7	13280.8			1.85	11828	10848	15387.2	17127.1	17272.3	14810.6	19351.9	12841.4	12774.4	14419	14776.8	11791.4	13836.4	16265.9
1.855	18646	16833	15875	20121	19943	15602	16902	13428	18051	13900.5	14781.2	12122	15078.1	13453.3			1.855	11778	10661	15232.4	16920.1	16764.4	14758	19406	12890.1	12904	14579.9	14955.1	11630.8	13799.7	15917.5
1.86	19066	17211	16070	20401	20152	16075	17125	13574	18097	13879.9	14641.2	13060	15178.4	13670.5			1.86	11823	10583	15090.5	16799.6	16386.7	14668.1	19422.4	12832.8	13206	14518.7	15211	11463.7	13698.5	15574.7
1.865	19682	17626	16404	20681	20431	16239	17123	13720	18113	13652.8	14894.5	13485.3	15263.6	13936.9			1.865	11792	10424	15117	16894	16310	14745.7	19285.2	12741.1	13285.4	14364.6	15366.9	11459.1	13655.5	15447.4
1.87	20045	17731	16486	21236	20705	16661	16850	13544	18375	13458.7	15112.4	13699.3	15237.6	13974.5			1.87	11771	10329	15239.4	16935.7	16253.9	14824.7	18994.1	12737.9	13308.1	14290.2	15430.5	11700.3	13715.9	15310.6
1.875	20364	17906	16816	21714	20931	16911	16668	13460	18734	13390.3	14853.3	13874	14901.2	13873			1.875	11919	10237	14674.8	16805.1	16073.5	14640.1	18741	12758.7	13213.8	14306.5	15511.3	11828.5	13818.6	15215.3
1.88	20640	17860	17168	22144	21324	17182	17126	13597	19003	13299.9	14512.6	14066	14319.1	14128.1			1.88	12016	10231	14558.2	16491.6	15917.5	14240	18518.6	12677.7	13048.8	14642.9	15418.1	11783.6	13983.7	15295.5
1.885	21087	17899	17518	22465	21744	17285	17747	13873	19160	13331	14216.1	14289.3	14030.1	14428.8			1.885	11986	10205	14614.2	16133.4	16050.4	13973.5	18309.4	12668.1	12922.5	14898.5	15095.4	11764.2	14126.1	15137.6
1.89	21677	17968	17932	22798	22229	17575	18067	14167	19777	13385	14612.4	14256.3	14090.2	14507.6			1.89	11808	10115	14548.2	15978.8	16089.7	13948.4	18108.3	12815.8	12764.5	14947.3	14895	11735.4	14197.5	15068.5
1.895	22234	17862	18649	23153	22288	17739	18616	14307	20115	13410.4	15069.6	14343	13795.3	14731.6			1.895	11614	10117	14533.9	15993.5	16098.3	13892.5	17986.3	12964.3	12655.5	15009.3	14941.5	11680	14295.6	14903.1
1.9	23028	18766	19121	23598	22406	18196	19283	14312	20606	13397.3	15573.2	14314.7	13527.1	15001.1			1.9	11442	10008	14490.4	15985.5	16126.5	13727.7	17909.2	12899.4	12680.1	15000.7	15132.9	11819.3	14426.4	14850.7
1.905	23689	19084	19445	23956	22739	18699	19662	14370	20425	13379.3	15871	14205.2	14184.7	15130.9			1.905	11373	9728	14335.7	16063.3	16093.6	13628.6	17787	12683.3	12816.7	14957.1	15312.8	11866.7	14485.8	14798.7
1.91	24420	19509	19806	24088	23076	19133	19766	14492	20467	13368	16222.3	14192.1	15009.2	15123.4			1.91	11440	9458	14364.9	16088.8	16193.9	13641.9	17764.5	12495.2	12940.5	14826.9	15348.9	11831.4	14516.4	14770.9
1.915	24981	19955	20168	24497	23445	19534	19765	14773	20810	13380.2	16263	14164	15469	15197.2			1.915	11399	9433	14197	15919.4	16346.9	13690.1	17707.7	12339.8	12923.8	14575.4	15212.8	11827.8	14594.8	14792.7
1.92	25905	20013	20606	24520	23758	19634	20113	14903	21032	13278.1	16446.7	14279.5	15748.4	15279			1.92	11216	9597	14176.3	15899.4	16325.4	13783.7	17506.6	12241.9	12886.5	14376	14954.5	11780.5	14641	14798.9
1.925	26320	20501	20870	24544	24375	19743	20502	15115	21633	13639.2	16753	14290.4	15910.4	15436.5			1.925	11184	9729	14207.8	16018.8	16062.6	13803.5	17270.7	12144.4	12847.3	14381.8	14827.8	11562.5	14688.2	14892.2
1.93	26655	21098	21082	24912	24802	20107	20793	15288	22630	13938.8	17172.8	14370.6	15901.4	15651.3			1.93	11190	9715	14183.8	16024.5	15860	13738.8	17139	11999.5	12657.4	14275.6	14768.2	11688.6	14729.1	15006.2
1.935	26929	21633	20816	25347	25038	20337	20993	15562	23253	13957.7	17688.8	14440.5	15944.6	15689.8			1.935	11239	9617	14277.9	16087.9	15788.1	13769	17079.3	11870.9	12433.1	14220	14582.7	11722.3	14589.1	14924.6
1.94	27165	22002	20582	25690	25487	20611	21342	15806	23531	13929.9	17798.5	14481.6	16176.5	15810.3			1.94	11378	9794	14189.4	16256.7	15991.3	13879.3	17037.3	11772.7	12345	13902.7	14400.5	11577.8	14383.6	15044.7
1.945	27452	22509	20913	26121	26206	21013	21866	15948	23512	14224.2	18189	14668.4	16352.9	15754.9			1.945	11430	9850	14152.3	16195.2	16249.1	13798.6	17044	11806.5	12297.5	13559.1	14292.7	11587.2	14326.3	15114.9
1.95	27581	23366	21492	26594	27127	21168	22360	16127	23746	14368.7	18512.3	14679.5	16371.8	15523.9			1.95	11449	9802	14234	16018.3	16220.1	13577.1	17047.2	11853.6	12234.7	13438.6	14163.1	11408.9	14298.1	15083.4
1.955	27532	24020	21553	27024	28112	21350	22587	16425	24006	14598.3	18696.2	14893.1	16427	15269.2			1.955	11554	9735	14163.7	15995.2	16163.5	13387.8	17079	11628.6	12265.9	13220	14052.4	11122	14104.1	15038.3
1.96	27209	24708	21795	27635	29119	21592	22948	16729	23969	14751.7	19297	15319.7	16489.8	14786.2			1.96	11588	9628	13907.1	15989.5	16002.1	13248.1	17119.5	11597.2	12309.4	12992.2	14031.9	11310.7	13856.3	14853
1.965	27077	25330	22265	28245	30167	21982	23423	16663	24316	15068	20092.1	15910.4	16428.8	14359.6			1.965	11659	9926	13817.9	16005.7	16135.9	13143	17057	11812.5	12258.3	12968.2	13970.1	11417.6	13646.7	14687.2
1.97	26389	26267	22721	28961	31222	22272	23832	16847	24868	15183.9	20451.2	16574.7	16366.2	14154			1.97	11975	10142	13895.9	16087.3	16089.2	13153.7	17116.4	11857.8	12123.1	13055.6	13868.7	11346.6	13371	14836.9
1.975	25769	27681	22822	29973	32636	22543	24089	17103	25183	15151.1	21204.1	17118.3	16527	14632.4			1.975	12175	10142	13986.3	16072	16085.8	13296.4	17231.9	11790.6	11896	12924.6	13718	11270.1	13119.7	14936
1.98	25469	28683	23531	31118	33772	22943	24462	17417	25322	15483.4	22189.4	17999.4	16820.3	14969.3			1.98	12312	10166	14154.6	16017.7	16172.3	13379.5	17234.2	11815.6	11743.3	12784.9	13639.2	11233.8	12998.7	14902.6
1.985	24617	29476	24026	32302	34737	23169	24993	17628	25771	16046.8	22914.9	18809.4	16916	14263.9			1.985	12421	9924	14231.3	15926.4	16158.3	13302	17132.7	11884.2	11746	12894.4	13696.9	11266.6	12925.6	14926
1.99	23433	30084	25054	33371	36019	23485	25460	17870	26098	16272.3	23737.8	20025.4	16987.5	14360.8			1.99	12327	9728	14145.8	15880.8	16090.9	13201.1	17006.9	11824.2	11780.2	13111.5	13773.5	11174.8	12812.4	14947.8
1.995	21705	30660	25824	34647	37372	23991	25958	18525	26712	16522.7	24880	21175	17113	15839.9			1.995	12320	9704	14058.9	15853.1	15974.4	13122.7	16985.1	11628.9	11812.8	13176.7	13645.1	11153.2	12712.3	14939.1
2	20825	31016	26699	36207	38674	24623	26765	18770	27327	16948.7	26165.5	22460.4	16978	16630.2			2	12488	9520	14026.7	15791.5	15982.3	12992.3	16974.1	11392.3	11881.1	13171.5	13410.4	11093	12662.5	14824.4
2.005	20315	31209	27518	37402	39762	25259	27943	19188	28608	17305.2	27614.2	23720.2	16734.2	17258.4			2.005	12525	9424	13937.1	15881.6	16115.9	12930.8	17029.8	11339.4	11812.7	13090.9	13298.2	11042.6	12652.3	14692.1
2.01	19391	31549	28193	38549	40295	26197	28902	19668	29467	17340.1	28854	25167.5	16711.2	17625.8			2.01	12342	9551	13800.4	16035.3	15953.2	12902.6	17099.1	11406	11772	13023	13124	11020.2	12611.5	14620.8
2.015	18532	31931	29273	39853	40709	27210	29971	20204	30130	17256	29942.5	26741.3	16744.6	17870.5			2.015	12303	9617	13932.1	15941.2	15737.1	12982.7	16952.8	11405.9	11889.5	12989.9	12666.1	11023.1	12625	14683.7
2.02	17493	31893	30661	40312	41267	28208	31390	20393	31409	17324.4	30871.8	28107	16613.8	18253.4			2.02	12429	9721	13934.8	15838.9	15567.7	13188	16839.6	11363.9	11991.1	12867	12184.9	10996.2	12739.3	14939.7
2.025	16313	31728	31753	40649	41386	29325	32566	21086	32493	17350.2	31657.8	29150.9	16434.5	18607.1			2.025	12372	9861	13946.9	15903.6	15394.2	13270.7	16798.6	11429.5	11954.9	12687.4	11973	10910.8	12810	14969.1
2.03	15798	31472	33043	40906	40903	30598	33560	21718	33677	17445.4	32254.5	29893.3	16347.4	18729.5			2.03	12341	9888	13875.5	15875.2	15351.9	13297.5	16759.4	11445.7	11782	12553.1	11928.9	10834.4	12780.5	14812.7
2.035	14980	30872	33427	40721	40746	31854	34578	22646	34948	17531.6	32634	31010.1	16377.6	18800.2			2.035	12389	9865	13796	15841.8	15596.4	13320.2	16689.5	11373.8	11645.5	12556.4	12688.7	10818.5	12744.1	14724.8
2.04	14134	30087	33666	40404	40224	32898	35516	23478	36086	17790.5	32990.4	31736.2	16360.4	18922.7			2.04	12405	9906	13772.5	15972.4	15701.3	13385.7	16554	11270.8	11621	12659.2	12188.7	10801.6	12780	14693.8
2.045	13641	29257	33663	39851	39444	33922	36543	24345	37032	18027.2	33168.5	32128.1	16080.2	18930.3			2.045	12357	9782	13737.2	16142	15626.5	13495.5	16415.6	11213	11558.2	12694	12829.4	10840.9	12745.7	14666
2.05	13280	28411	33594	38863	38528	34785	37367	24917	38220	18194.5	33359.3	32391.6	15769.9	18866.7			2.05	12336	9603	13744.1	16288.9	15824.3	13418.3	16446.1	11259	11452.2	12715.9	12111.1	10913.1	12603.6	14548.3
2.055	12945	27606	33404	38098	37508	35471	38168	26438	38838	18438.5	33284.5	32413.4	15695.8	18754.1			2.055	12356	9541	13754	16445.7	16018.1	13341.5	16552.6	11387.9	11494.7	12748.5	12838.2	10896.2	12425	14528.6
2.06	12262	26618	32965	36758	35995	35976	38856	27242	38767	18648.7	33153	32547	15694.9	18502.1			2.06	12340	9676	13790.5	16559.2	16186.5	13518.2	16625	11428.2	11552.7	12757.7	12524.2	11010	12231.2	14604.1
2.065	11872	25479	32781	35259	34652	36267	39318	27978	38829	19032	32916.9	32510.9	15618.4	18508.7			2.065	12424	9942	13994.8	16582.7	16259	13822.1	16612.3	11413.2	11518.4	12613.3	12886.9	10796.5	12100.4	14661.5
2.07	11431	24395	31979	33672	33134	36561	39286	28633	39030	19477.1	32296.9	32274	15397.3	18547.7			2.07	12559	10036	14505	16655	16531.4	13916	16671.7	11281.4	11584.9	12478.9	12959.3	10613.4	12052.2	14791.4
2.075	11463	23527	31167	32313	31757	36617	38707	29070	38821	20148.3	31904.4	31874.3	15112.2	18328.6			2.075	12404	10054	14800.1	16784.6	16926.8	13802.5	16790.2	11165.5	11672.2	12681.8	13137.5	10562.5	11938.3	14862.3
2.08	11058	22618	30482	30835	30447	36338	38305	29680	38011	20849.2	31045.9	31125.9	14923.5	17693.2			2.08	12328	10230	14842.9	16845	16664.2	13828.2	16940.5	11116.7	11685.9	12980.5	13446.2	10421.1	11745.5	14937.6
2.085	11169	21505	30205	29541	29006	35784	37584	29999	37251	21440.7	30249.2	29943.3	14779.4	17089			2.085	12539	10470	14845	16745.5	16408.1	14028.2	17073	11066	11691.6	13079.4	13602.6	10362.9	11688.8	14881.2
2.09	10839	20466	28622	28054	27837	35319	36760	30323	36291	22320.2	29309.3	29016	14641.2	16593			2.09	12746	10515	14706.3	16578.8	16563.9	14051.6	17202	11065.5	11709.6	13114.3	13666.7	10372.3	11755.4	14806.5
2.095	10813	19514	27457	26610	26447	34781	35910	30276	35406	23388	28308.3	28329.1	14466.2	16297			2.095	12635	10335	14594.3	16564.8	16507.9	13995.5	17304	10972.9	11705.9	13068.6	13680.1	10503.9	11765.1	14914.5
2.1	10798	18606	26543	25169	25072	33929	34842	30138	34188	24491.6	27011.8	27356.8	14180.4	16016.3			2.1	12569	10127	14650.6	16646	16467.8	14024.7	17300.2	10918.1	11560.9	12882.7	13662.2	10637	11765.6	14826.5
2.105	10647	18192	25431	23998	23265	32974	33556	29762	33068	25457.1	25944.1	26260.4	13988.3	15520.8			2.105	12505	10019	14606.5	16695.7	16369.8	14083.4	17318.1	10948	11323.2	12775.7	13610.6	10738.4	11850.9	14801.3
2.11	10413	17704	23729	22725	21903	32060	31862	29102	31571	26693.5	24650.4	24745.3	13950.6	14983.2			2.11	12487	10295	14647.6	16695.5	16530	14181.9	17387.3	10921.9	11219.6	12863.4	13514.8	10728.5	11916.8	14958.4
2.115	10521	16909	23213	21000	21337	31021	30569	28649	30042	28259.4	23449	23774.9	13740.8	14594.1			2.115	12610	10568	14755	16646.6	16616.9	14269.3	17444.1	11014.9	11236.3	12884.3	13514.3	10634.6	11895.8	14966.2
2.12	10535	16099	21797	19816	20552	29601	29316	27835	28390	29197.2	22428.4	22979.1	13409.1	14435.6			2.12	12699	10468	14869.6	16433.9	16826.2	14273.8	17510.2	11169	11381.5	12925.1	13569	10601.3	11805.2	14914.2
2.125	10462	15453	20622	19080	19524	28217	27792	26651	26803	29918.4	21216.3	21672	13175.1	14157.7			2.125	12808	10441	14875.9	16158.8	16764.2	14322.1	17571.6	11207.7	11523.5	12862.8	13510	10587.4	11865.5	15020.4
2.13	10135	15094	19567	18698	18716	27120	26477	25608	25459	30429.7	20327.3	20330.7	13075.3	13865.5			2.13	12811	10496	14826.2	16102.2	16556.1	14363.8	17659.4	11256.8	11571.4	12952.2	13567	10650.6	12078.7	15135.9
2.135	10322	14562	18751	18032	17607	25873	25377	24807	24143	30967.7	19329.1	19448.5	12943	13431.9			2.135	12781	10468	14644.3	16200.5	16399.6	14262.5	17714.8	11293.5	11708.6	12959.6	13690.3	10726	12197.2	15066.6
2.14	9824	13999	17783	17344	17351	24377	23927	23839	22967	31441.9	18532.3	18622.9	12664.8	12938.5			2.14	12689	10461	14375.9	16181.2	16403.8	14135.8	17741.2	11267.2	11866.1	12967.8	13717.9	10848.5	12264	15083.4
2.145	9683	13612	16849	16805	16465	23191	22755	22421	21674	31614.5	17898.7	17517.6	12470.2	12442.1			2.145	12539	10577	14174.2	16143.8	16413.4	13996.2	17795.5	11511.5	11936.3	13097.5	13650.5	10968.6	12366.9	15160.9
2.15	9910	13433	16292	15908	16185	22101	21420	21511	20530	31745.8	16941.7	16870.5	12351.1	12101.6			2.15	12544	10561	14082.9	16076.1	16384.1	13912.8	17709.9	11789.2	12020.7	13283.7	13614.5	11056.6	12433.4	15200
2.155	9819	13327	15435	15734	15644	20817	20241	20709	19775	31569.9	16217.1	16022.7	12387.7	11793.6			2.155	12636	10254	14247.9	15964.5	16242.2	14029.7	17585.1	11836	12171.5	13341.5	13703.9	11205.3	12485.1	15146.5
2.16	9635	13213	14837	15347	15195	19686	19453	19841	18901	30937.1	15954.4	15270.4	12380.4	11625.8			2.16	12711	10081	14101.5	15897.3	16023.1	14155.8	17538.1	11676.1	12349.9	13322.1	13877.3	11369.5	12588.2	14843.2
2.165	9857	13017	14319	14716	14723	18720	18615	19170	18182	30654.9	14859.6	14793.1	12175.2	11407.3			2.165	12943	10132	13836.1	15858	15896.2	14093.5	17470.6	11535.4	12419	13297.1	14109.3	11275.4	12679.5	14948.1
2.17	9735	12715	13860	14232	14365	17749	17813	18518	17360	30650.4	14456	14454.6	12196.8	11270.5			2.17	13291	10150	13803	15876.2	15887.6	14037.5	17436.9	11536.3	12383.2	13321.3	14259.9	11166.1	12684.3	15100.1
2.175	9268	12141	13380	14034	14011	16867	17213	17632	16716	30249.1	14002.8	13900.2	12314.7	11315.5			2.175	13518	10217	13832.9	15838.8	15877	14031.8	17381.7	11629.7	12419.5	13364.7	14304.5	11267	12717.2	15141.7
2.18	9322	11867	13171	14609	13644	16281	16640	16662	15958	29331.6	13619.8	13470.6	12193.5	11031.5			2.18	13761	10285	13731.9	15759.6	16036.9	14038.3	17188.4	11823.7	12579.7	13337.5	14371.8	11277.1	12841.8	15138
2.185	9299	12072	13010	14351	13731	15705	15938	15601	15188	28287.3	13487.3	13106.9	12068.6	10733.4			2.185	14068	10141	13650	15707.2	15966.8	13959	16964.6	12012.9	12765.4	13333.4	14425.1	11319.6	12914.4	14864.6
2.19	10231	11943	12722	14020	14012	15076	15246	14910	14878	27387.7	13243.4	12936.3	12112	10699.7			2.19	14306	9887	13745.6	15728.2	15893	13730.8	16819	11927.6	12909.2	13459.7	14400.3	11342.9	12838.4	14876.3
2.195	9873	11842	12363	13625	14140	14573	14808	14202	14702	26210.5	12980.5	13140.8	12079.7	10790.6			2.195	14458	9762	13812.5	15820.4	15978.8	13545.5	16739.5	11773.2	12923.2	13563.7	14463.9	11320.6	12666.4	14878
2.2	9802	11806	12415	13405	13770	14225	14291	13577	14502	24874.8	12795.2	12527.9	12109.2	11104			2.2	14589	9814	13723.1	15778.7	15936.5	13575.6	16586.5	11771.6	12813.5	13798.8	14558.7	11422.5	12601.6	14826
2.205	9758	11732	12163	13568	13610	13830	14217	13293	14237	23646.9	12550.9	12194	12065.1	11245.5			2.205	14709	9672	13575.6	15624.8	15829.2	13646.8	16417.5	11768	12802.4	13830.1	14676	11741.7	12716.1	14800.7
2.21	9574	11704	12383	13511	13500	13264	14025	13019	14025	22628.5	12619.1	12021.6	11921.1	10962.3			2.21	14877	9626	13645.7	15615.9	15934.9	13629.8	16268.8	11821	12953.9	13604.6	14742.7	11860	12790.8	14790.1
2.215	9476	11612	11934	13477	13439	13066	13930	12249	13857	21483.8	12348.6	12473.9	11982.6	10669.8			2.215	15191	9869	13791.2	15606	16022.4	13582.8	16292.5	11802.8	13076.5	13426.6	14702.8	11801.4	12791.1	14858.3
2.22	9406	11540	11881	13727	13554	12881	13656	12029	13708	20483.5	12223.2	12615.5	12107.7	10552.4			2.22	15309	9981	13998.6	15456	15898.9	13550.9	16427.2	11797.2	13109.7	13456.5	14713	11721.8	12871.6	14949.9
2.225	9230	11377	11815	13580	13655	12670	13401	11852	13461	19456.4	11969.7	12318	12143.4	10409.2			2.225	15200	9988	14060.5	15411.7	15925.1	13516.6	16450.3	11993.8	12980.7	13459.1	14877.4	11686.3	12951.9	15071.1
2.23	8786	11257	11723	13568	13486	12754	13477	11511	13249	18679.5	11644.7	12199	12098.8	10525.1			2.23	15151	10007	14104.6	15438.2	16018.6	13376.5	16357.4	12190.4	12702.7	13596.3	15023.8	11569	12993.8	15182.5
2.235	8871	11339	11183	13475	13078	12899	13445	11283	13444	17792.3	11494.2	11930.6	11935.7	10536.3			2.235	15076	10021	14236.4	15499.6	16176.4	13318.7	16257.8	12232.2	12402.2	13594	14955.7	11372.3	13038.8	15095.2
2.24	8967	11263	11240	13337	13319	12923	13334	11296	13476	16841.9	11318.5	11828.5	11793.1	10335.2			2.24	14791	10033	14252.3	15545.6	16283.8	13442.2	16195.3	12253.3	12106.8	13444	14789.4	11419.5	13064	15042.4
2.245	9036	11186	11570	13496	13591	12856	13204	11158	13377	16175.9	11484.9	11879.7	11699.5	10297.5			2.245	14420	9979	14270.1	15528.9	16360.5	13466.3	16217.4	12266.3	11869	13430.5	14606.6	11640.6	13123.2	15247.8
2.25	8972	11138	11354	13685	13594	12774	13297	11212	13301	15720	11625.5	11716.2	11569	10274.4			2.25	14227	10185	14367.9	15511.1	16471	13387.2	16218.9	12166.2	11683	13267.6	14484.3	11633.7	13278.8	15361.5
2.255	9144	11077	11625	13436	13666	12563	13176	11171	13168	14932.8	11461.8	11739.8	11552.5	10226.4			2.255	14124	10277	14565.7	15498.9	16763.7	13358.8	16185.5	11972.4	11549.5	12933.3	14412.5	11543.5	13439.6	15585.1
2.26	8697	11148	11614	12867	13747	12360	13261	11117	13090	14401.1	11276.7	11468.3	11658	10150.8			2.26	13990	10417	14741.6	15531.9	16979.2	13458	16203.6	11830.7	11508.9	12876.2	14387	11605.7	13442.9	15607.8
2.265	8459	11056	11575	13164	13596	12314	13181	11271	13294	13914.6	11081	11447.1	11723.2	10101.4			2.265	13831	10609	14942.1	15560	17079.1	13611.6	16247	11792.7	11507.1	12964.9	14336.2	11475.8	13277.5	15717.5
2.27	8830	10974	11371	12642	13579	12292	12727	10856	13590	13313.8	10989.7	11457.4	11920.3	10091.4			2.27	13785	10869	15059.2	15624.4	16905	13748.8	16299.5	11698.7	11528.7	12894.9	14278.4	11472.7	13106.6	15709.9
2.275	8884	11050	11158	12783	13689	12384	13149	10617	13579	12931.9	11364.2	11505.4	12099.7	10076.7			2.275	13756	11108	15242.9	15934.8	17000.1	13947.5	16330.2	11573	11563.6	12729.5	14309.1	11418.6	13024.4	15570.7
2.28	8858	11109	11308	12938	13133	12439	13027	10588	13234	12793.7	11591.4	11572.7	11985.6	10035.5			2.28	13662	11052	15524.5	16124.3	17364.6	14098.7	16237.7	11527.8	11528.7	12594.6	14369	11616.5	13096.2	15621.2
2.285	8754	10985	11176	12732	12955	12588	12919	10745	13054	12692.6	11259.5	11651.8	11945.4	9899.46			2.285	13495	10985	15881.2	16094.9	17578	14186.3	16113.6	11643.5	11440	12514.1	14408.5	11796.6	13105.7	15811.5
2.29	8979	10810	11027	12459	13012	12496	12806	10590	12834	12491.5	11256.3	11690	12099.5	9731.86			2.29	13251	11004	16281.6	16119.6	17571.5	14347.9	16283.6	11845.5	11334.6	12568	14427	11407	12898.4	15999.6
2.295	9206	10675	10863	12726	13069	12348	12969	10283	12850	12465.7	11065.1	11601.5	12104.2	9823.19			2.295	13109	11153	16550	16170.1	17843.3	14534.2	16644.3	11847.1	11267.8	12599.9	14380.5	11227.6	12674.2	15971.2
2.3	8969	10465	10794	12908	13108	12198	13040	10633	12999	12386.6	11226.6	11581	11899.4	9936.51			2.3	12983	11328	16676.9	16134.9	18094.9	14566.1	16897.7	11762.2	11415.1	12537.1	14225.4	11278.1	12572.5	15947.5
2.305	8671	10376	10928	12625	13045	12438	12662	10403	12964	12246	11153.6	11599.6	11894	9862.96			2.305	12920	11413	16673.8	16084.3	18480.8	14647.9	17039.1	11708	11651.6	12290.5	14110.2	11211.4	12560.3	16251
2.31	8550	10428	10862	12319	13112	12621	12753	10433	12813	12006.8	11129.4	11645.5	11916.7	9825.44			2.31	12942	11537	16714.2	15917.3	18958.6	14884.2	17301.6	11684.4	11614	12523.9	14010.6	11153.3	12499.6	16445.5
2.315	8367	10330	10844	12067	12940	12669	12788	10586	12867	11850.1	11197.3	11193	11872.5	9760.86			2.315	12875	11804	16870.4	15806.8	19329.4	15201	17679.9	11702.8	11581.4	12683.1	13918.4	11007.9	12289.8	16531.4
2.32	8386	10356	10917	12368	12597	12321	12757	10231	13089	11652.2	11069.7	10889	11884.8	9783.49			2.32	12772	12136	16887.7	15763.6	19384.8	15566.1	17934.1	11886.6	11696.7	12682.7	13938.8	10778.6	12105.1	16665.9
2.325	8317	10307	10946	12521	12539	11967	12398	10316	12929	11639.6	10951	10904.8	11856	9817.45			2.325	12722	12210	16922.7	15548.4	19060.5	15866.2	18062.8	12106.4	11854.5	12732.1	14042.7	10497.5	12072.5	16955.5
2.33	8474	10488	10725	12530	12855	11819	12567	10241	12832	11747.1	10840.9	11012.8	11697.2	9704.56			2.33	12681	12185	17272.3	15515.8	18951.7	16065.5	18137.5	12237.9	11869.8	12961.1	14148	10421.3	12066.8	17130.5
2.335	8436	10581	10740	12457	12886	11636	12464	10021	12697	11791.8	10941.4	10835.3	11592.2	9513.6			2.335	12614	12223	17452.7	15517.1	18992.1	16209.2	18339.8	12374.7	11898	13015.2	14156	10339.7	12096.1	17213.8
2.34	8632	10560	10850	12185	13070	11518	12676	10059	12678	11761.1	11051.4	10921.2	11547.6	9759.38			2.34	12553	12108	17345.5	15489.8	19046	16446.6	18685.6	12513.9	12131.6	13057.8	14160.4	10137.4	12154.1	17263.5
2.345	8799	10368	10920	12647	12802	11311	12543	10011	12719	11853.2	11318.8	10950.8	11508.1	10000.8			2.345	12519	11969	17134	15525.6	19229.5	16696	19068	12702.4	12377.9	13128.3	14245.6	9745.42	12205.7	17223.4
2.35	9043	10440	10968	12671	12939	11378	12489	10294	12485	11890.6	11566.2	10884.7	11377.7	9914.29			2.35	12388	11800	16803.6	15537.2	19169.9	16852.2	19444.5	12849.3	12532.6	13145.7	14296.3	10292.4	12221.9	16986.7
2.355	8568	10498	10828	12516	12704	11328	12283	10035	12293	11696.5	11113.9	10924.9	11285.8	9707.3			2.355	12133	11741	16557.2	15482.7	18880.8	16831.4	19722.8	12910.3	12627.2	13211.3	14385.2	10034	12237.1	16689.1
2.36	8442	10383	10800	12107	12297	11269	12139	9799	12278	11508.2	10889.2	10913.7	11320.4	9395.46			2.36	11980	11744	16538.5	15402.1	18623.1	16613.2	19886.7	12999.9	12705.1	13480.2	14576.3	10236.2	12318.9	16489.4
2.365	8470	10314	10668	12033	12290	11530	12580	9914	12381	11624.1	10920.2	11103.5	11382.9	9247.53			2.365	12047	11596	16450.1	15330.7	18560.7	16387.5	20012.2	13145.4	12921	13357.1	14732.5	9953.13	12440.2	16481
2.37	8593	10353	10702	12159	12478	11298	12641	9912	12468	11647.2	11091.3	11009.1	11616.5	9327.36			2.37	12154	11272	16079.9	15241	18601.9	16214	20100.5	13378.2	13190.5	13298.7	14826.4	10588.4	12597.8	16411.5
2.375	8682	10099	10494	12212	12646	11021	12340	9814	12432	11534	11127.6	11044.3	11702.3	9494.1			2.375	12153	10989	15656.5	15237.8	18301.5	16140.2	20111.2	13644.4	13381.7	13447.3	14920.9	10865.7	12830.8	16156.6
2.38	8636	9929	10445	11923	12510	11131	12472	9734	12313	11295.1	10895.3	11018.5	11618.1	9626.68			2.38	12271	10908	15331.6	15359.5	17842.4	16063.5	20125.9	13867.5	13547.3	13624.9	15037.1	11028.5	13066.5	15896.3
2.385	8665	9954	10607	11621	12485	11268	12264	9766	12216	11220.1	10738.3	10827.2	11633.8	9481.23			2.385	12442	10915	14976.5	15213.8	17575.6	15822.2	20084.8	14129.9	13712.1	14047.9	15284.8	11193.9	13177.2	15622.7
2.39	8567	9984	10712	11349	12394	10868	12084	9719	12226	11270.5	10533.6	10910.6	11539.9	9234.2			2.39	12438	10797	14690.7	14912.8	17453.6	15493	19968.5	14484	13881.9	14299.8	15661.4	11320.1	13255.3	15367.1
2.395	8331	10306	10536	11621	12539	10704	12038	9761	12251	11259.1	10622	10982.3	11394.8	9172.03			2.395	12261	10675	14560.4	14837.2	17301.9	15161	19799.5	14895.1	14120.7	14483.6	15936.7	11183.3	13448.8	15214.6
2.4	8552	9950	10152	11595	12562	10626	11960	9693	12377	11216.4	10704.3	10694.8	11320.2	9220.5			2.4	12026	10394	14524.8	14822.5	16994.7	14981.6	19585	15014.5	14305.4	14701.2	16070.2	11227.2	13605	15190.3
2.405	8581	9799	10274	11421	12536	10645	12181	9666	12580	11065	10516.6	10486.5	11393.2	9197.97			2.405	11893	10268	14479.3	14757.6	16701.6	14774.4	19309.7	15063.4	14325.1	14885.5	16076.8	11455.1	13596.6	15196.6
2.41	8354	9733	10565	11384	12417	10640	12304	9927	12577	11106.7	10409.7	10486	11287.9	9240.57			2.41	11727	10275	14443.1	14753.8	16710.3	14328.9	18868.1	15118.7	14318.9	15051.7	16150.3	11591.9	13638.8	15186.6
2.415	8371	10174	10554	11414	12330	10881	11950	9849	12688	11178.7	10559	10416.3	11061.7	9175.42			2.415	11708	10385	14408	14788.5	16589	14086	18370.7	15220.9	14327.7	15254	16395.7	11657	13675.2	15197.3
2.42	8118	10397	10402	11453	12431	11053	12069	9766	12791	11003.1	10734.2	10645.4	11067.5	9127.19			2.42	11853	10420	14213.2	14805.5	16382.4	14074.1	17891	15305.8	14435.8	15411.7	16583.4	11609.3	13541.5	15048.3
2.425	8136	10472	10143	11332	12370	11034	12233	9521	12673	10830.1	10911.9	11069.5	11105.4	9233.13			2.425	11792	10475	14060.7	14774.5	16351.6	14069.6	17377	15321.3	14529.7	15466.7	16710.9	11897.7	13475	14745.2
2.43	8162	10066	9978	11176	12409	10926	12253	9682	12620	10714	10931.9	10984.8	11065.2	9248.98			2.43	11717	10454	14126.1	14775.5	16274.1	13999.1	16979.2	15379	14466.9	15515	16909.7	12207.6	13652.1	14527.6
2.435	8244	10308	10099	10969	12290	10633	12339	9578	11819	10630.5	10959.9	10709	11079.1	9044.1			2.435	11867	10408	14027.5	14809.7	16125	13817	16769.4	15426.2	14342.5	15566.9	17116.2	12445.3	13879.7	14292.8
2.44	7879	10067	10214	10496	12120	10707	12452	9335	11139	10599	10874.4	10549.5	11228.4	9033.55			2.44	11987	10201	13876	14735.6	15944.2	13652.1	16604.2	15049.5	14318.1	15597.7	17312.4	12595.7	14119.8	14266.9
2.445	7909	10188	10301	10323	12423	10895	12254	8933	11852	10457	10844	10503.2	11293.5	9079.5			2.445	11977	10082	13748.8	14628.1	15940.1	13707.3	16501.7	14701.3	14383.3	15291.2	17483.1	12699.3	14386.3	14167.4
2.45	8155	10191	10249	10384	12004	11043	12153	9242	12262	10509.7	11111.1	10459.3	11239.5	9169.39			2.45	11899	10221	13658.8	14664.2	15915.2	13803.5	16496.7	14406	14291.5	15057.1	17588.2	12803.8	14556	14091.1
2.455	7974	10207	9910	10504	11853	10951	12310	9287	12461	10622	11205.8	10456	11164.7	9248.08			2.455	11765	10202	13626	14743.9	15985.2	13839.8	16462.2	14178.2	14023.3	14956.9	17574.1	12955.5	14640.6	13965.9
2.46	8023	10267	9987	10767	12019	10927	12317	9428	12333	10583.6	11291.2	10533.7	10948.6	9199.26			2.46	11471	10154	13631.2	14719.5	15932.1	13795.5	16337.4	14010.5	13782.7	14833.6	17469.7	13032.6	14636	13691
2.465	8033	10067	10072	11169	11983	10959	11929	9186	12212	10519.5	11577.4	10601.2	10793.2	9206.5			2.465	11440	10211	13555.9	14726.8	15735	13538.3	16241.6	13730.8	13619.8	14611.2	17447.1	12958.9	14532.1	13545
2.47	8595	9917	10140	11394	12098	10972	11567	9386	12053	10555.3	11607.8	10542.3	10888	9302.1			2.47	11747	10249	13408.4	14711	15605.3	13535.5	16150.1	13351.4	13420.6	14452.2	17340.3	12935.3	14454.6	13186.4
2.475	8456	9920	10055	11719	12278	10993	11876	9479	11816	10576.2	11294.7	10370.6	11008.7	9496.03			2.475	11924	10176	13176.6	14728.2	15568	13548.4	16131.4	13040.8	13115.2	14401.5	17273.1	13117.5	14535.2	13133.9
																	2.48	12012	10399	13060.7	14770.5	15480.6	13603.4	16238.2	12924.6	12960.7	14372	17218.6	13364.5	14482.9	13366.4
																	2.485	12052	10365	13008.7	14775.2	15379.5	13725.7	16269.2	12704.3	12854.4	14225.9	17115.5	13466.4	14265	13575
																	2.49	11955	10049	13008	14685.4	15489.5	13748.4	16130.9	12475.2	12615.6	13968.8	16906.7	13216.5	14233.8	13788.4
																	2.495	11896	9955	12940.8	14693.5	15545.2	13624.3	15961.9	12360.9	12452.5	13824.9	16699.9	13052.1	14224.5	13870
																	2.5	12039	10021	12927.9	14649.4	15651	13455	15774.1	12393.5	12301.2	13499.8	16463.4	13101.4	14095.2	13720.2
																	2.505	12157	10139	12984.3	14558.3	15753.1	13334.4	15552.5	12302.8	12064	13210.9	16220	13030.2	13877.2	13621.6
																	2.51	12096	10037	12978.1	14606.5	15586.4	13308.4	15482.5	12191.3	11890.7	13114.2	15967.4	12654.5	13509	13637
																	2.515	12066	9695	12970.4	14755.5	15449.9	13442.7	15524.6	12210.7	11848.2	13015.9	15785.6	12385.8	13140.6	13704.2
																	2.52	12086	9560	12938.4	14833.6	15499.7	13549.6	15502.3	12121.4	11843.8	12864.8	15637.2	12333.4	12958.5	13374.6
																	2.525	12041	9855	12955.5	14863.6	15557.2	13356.2	15494.6	11885.3	11694.5	12750.4	15642.6	12343.7	12895.6	13480.6
																	2.53	11925	9856	12993	14802.9	15545.2	13191.5	15551.4	11714.3	11698.6	12575	15652.4	12329.5	12860.4	13574.7
																	2.535	11843	9826	12996.4	14695.7	15487	13167	15598.6	11594.8	11688.4	12459	15612	12229.9	12734.9	13683.5
																	2.54	11906	9851	13042	14578.5	15603.8	13094.4	15585.8	11543.1	11516.7	12384	15613.5	12106.2	12719.5	13665.2
																	2.545	12022	9814	13116.5	14533.6	15665.9	13102	15510.2	11622.5	11320.6	12347	15539.5	11998.7	12803.3	13615.7
																	2.55	12005	10096	13130	14652.4	15378.6	13152.8	15460.5	11868	11307.9	12371.9	15407.1	11853.1	12755.4	13888.3
																	2.555	11942	9975	13288.1	14759.6	15441.4	13117	15471.7	12000.4	11250.1	12328.8	15372.8	11653.2	12797.7	14003.2
																	2.56	11996	9906	13406	14675.8	15691.6	13075.1	15472.2	12000.8	11352.9	12473.9	15423.2	11584	12979.4	14075.9
																	2.565	12142	9975	13373.2	14568.1	15884.4	12961.8	15319.6	12006.2	11507.3	12564.8	15424.5	11395.4	13146	14193.4
																	2.57	12145	10169	13253.1	14404	16132.8	12922.5	15092.7	11982.4	11586.4	12569.9	15326.7	11417.2	13158.7	14071.3
																	2.575	12018	10131	13285.3	14368	16271.8	12964.9	15020.1	11916.2	11655	12520.4	15190	11660.1	13102.8	14009
																	2.58	11989	10181	13504.3	14528.6	16097.2	13070.5	15267.2	11803.3	11700.9	12413.9	15127.4	11674.4	12975.5	14083.1
																	2.585	12037	10269	13590	14635.6	15946.7	13285.6	15555.5	11709.4	11720.1	12366.5	15252.7	11473.8	12885.7	14009.6
																	2.59	12115	10179	13383.9	14627.3	15890.8	13392.5	15672.4	11786.4	11695.7	12363.1	15456.7	11330	12848.3	13854.5
																	2.595	12293	10213	13095	14465	15649.2	13463.2	15748	11968.1	11784.3	12406.2	15532.6	11311.7	12742.4	13756.3
																	2.6	12447	10129	12927.9	14296.9	15527.9	13445.2	15815.2	12024	11900.4	12483.8	15549.2	11483.1	12563.7	13558.5
																	2.605	12483	10308	12881.1	14505.2	15553.8	13349.3	15891.7	12009.5	11791	12508	15404.8	11550.9	12375.7	13359.6
																	2.61	12563	10313	12942.8	14701.5	15585	13164.4	15999.7	11888.6	11605.1	12536.3	15337.8	11457.2	12243.4	13460
																	2.615	12628	10369	13070.4	14665.3	15657.9	12996.2	16037.1	11699.9	11603.8	12431	15320.7	11401.4	12207.3	13613.5
																	2.62	12613	10368	13248	14559.1	15651.6	12969.2	16004.5	11536.5	11669.2	12480.6	15289.5	11519.4	12331.7	13707.4
																	2.625	12619	10143	13352.4	14439.6	15711.6	12962.4	15941.3	11595.7	11778.6	12531	15233.4	11497.7	12403.8	13757.9
																	2.63	12565	10089	13405.3	14225.3	15758.9	12978.9	15863.1	11664.5	11939.6	12434.4	15112.9	11497.2	12472.4	13833.5
																	2.635	12578	10299	13342.9	14194	15809.8	13016.7	15858.5	11758	11926.8	12391	14884.1	11333.2	12517.2	13915.5
																	2.64	12696	10404	13166.3	14267.9	15929.5	13124.6	15889.5	11856.8	11750.5	12545.3	14673.4	11199.5	12510.3	14152.7
																	2.645	12591	10381	13167.9	14414.5	16076.2	13116	15963.4	11906.2	11550.3	12694.7	14596.1	11067	12592.7	14355.7
																	2.65	12561	10409	13323.9	14671.2	16125.8	13022.7	15996.7	12041.8	11477	12679.5	14657.2	11221.3	12708.1	14431.3
																	2.655	12810	10559	13377.4	14948.2	16265.5	12939.5	15977.9	12048.5	11518	12632.8	14726.4	11244.4	12642.5	14374.3
																	2.66	12971	10600	13244.8	15005.2	16293.9	13197.9	15917.2	11946.5	11579.5	12563.5	14835.7	11155	12477.2	14541.7
																	2.665	12999	10451	13160.4	14739.8	16152.7	13347	15783.6	11893.7	11636.6	12663.7	14727.2	11114.3	12368.3	14618.6
																	2.67	13036	10439	13220.9	14511.9	16082.2	13294.5	15703.1	11859.6	11674.7	12861.7	14672.6	11090	12364.5	14558
																	2.675	13075	10533	13352.9	14506.4	16202	13320.4	15761.6	11849.3	11669.7	12858.3	14786.5	11125	12374.1	14596.2
																	2.68	13091	10267	13452.7	14700.9	16149.3	13377.2	15833.5	11958.5	11699.3	12693.1	14877.4	11157.9	12380.2	14720.5
																	2.685	13079	10370	13680.9	14766.1	15917.4	13433.4	15848.1	11985.9	11839	12564.8	14858.2	11196.3	12410.1	14767.4
																	2.69	13064	10569	13595.3	14752.4	15656.3	13509.7	15869.4	11896.1	11816	12496	14754.3	11184.1	12288.6	14924
																	2.695	13079	10439	13435.3	14744.2	15520.6	13408.5	15921	11885.7	11717.3	12677.1	14627.6	11107	12046.7	14736.6
																	2.7	13169	10375	13354.2	14633.3	15805.1	13413.3	15862.9	11894.3	11884.1	12743.7	14727.8	11084.1	11760.8	14349.2
																	2.705	13462	10512	13326.8	14596.5	16025	13478.4	15759.1	11847.5	11935.6	12779.7	14748.9	11103.1	11367.8	14220.1
																	2.71	13723	10733	13428.6	14614.3	15980.6	13511.2	15835	11753.7	11711.5	12763.1	14577	11041.2	10729.5	14295
																	2.715	13778	10618	13492	14645.1	15942.6	13555.4	15890.9	11622.1	11552.2	12758.6	14459.6	10911.9	10384.3	14458.8
																	2.72	13936	10793	13460.3	14618.8	16044.5	13657.4	15819.8	11580.4	11688.7	12725.1	14372	10824	10762.6	14402.7
																	2.725	14210	11257	13451	14502	16046.7	13602.2	15802.6	11559.6	11800.9	12779.1	14270.7	10867.7	11382.1	14409.4
																	2.73	14417	11203	13470	14610.4	15989.8	13497	15868.4	11507.5	11749.1	12820	14185	11131.6	11907.3	14590.7
																	2.735	14591	11069	13510.8	14788.5	15909.2	13555.1	15943.5	11827.8	11763.1	12911.3	14082.8	11310.9	12301.7	14556.6
																	2.74	14805	10801	13612.5	14777.6	16110.2	13803.5	16017.9	12212.1	11759.8	13075.6	14110.5	11405.2	12596.9	14463.6
																	2.745	15077	10682	13662.3	14692	16211.8	13895.8	16095.8	12270.6	11727.3	13320.8	14375.5	11419.8	12783.2	14518.6
																	2.75	15379	10789	13638	14736.8	16240	13808.9	16136.8	12137.9	11875.4	13459.4	14688.1	11318.7	12732.2	14595.3
																	2.755	15636	11089	13668.9	14781.3	16279.2	13749.9	16142.3	12108.7	11881.1	13413.1	14776.7	11308.7	12725.8	14619
																	2.76	15758	11165	13782.8	14503.9	16286	13921.7	16120	12055	11841.9	13308.2	14594.4	11292.7	13009.5	14650.3
																	2.765	15720	11207	13954.4	14025.7	16238.7	14221	16101.9	11751.7	11856.5	13198.1	14454.2	11413.2	13291.6	14776.3
																	2.77	15796	11314	14124.2	12833.9	16287.5	14331.5	16127.6	11569	12030.5	13076.3	14437.8	11500.7	13353.1	14928.8
																	2.775	16114	11312	14204.3	12376.6	16374.8	14187	16192.6	11603.5	12229.1	13089.2	14451	11464.1	13319.3	14856.6
																	2.78	16342	11502	14243.9	12351.6	16457.3	13948.1	16245.9	11616	12256.5	13087.8	14414.1	11383.4	13323	14898.6
																	2.785	16287	11531	14306.9	12567	16649	13880.4	16189	11634.7	12142.4	13149.3	14342.2	11398.6	13327.1	15113.8
																	2.79	16214	11493	14308.3	12792.1	16819.1	13929.7	16169.2	11584	12179.8	13321.8	14235.6	11260.2	13321.6	15286.6
																	2.795	16251	11497	14256.6	14018.1	17046.3	13980.9	16292.5	11690.1	12336.7	13541.5	14254.6	11164.7	13380.6	15351.5
																	2.8	16240	11638	14244.2	14946.1	17314.9	14060.8	16449.8	11854.5	12488.5	13436	14292.3	11118.8	13397.8	15177.4
																	2.805	16136	11383	14301.2	15388	17499.7	14116.6	16545.1	12054.4	12560.4	13140.5	14419.2	11220.7	13258.5	15015.9
																	2.81	15854	11292	14432.7	15833.8	17476.3	14014.1	16573.9	12235.9	12597.4	13129.2	14659.4	11405.6	13068.9	15070.2
																	2.815	15564	11633	14607	16119.3	17639.1	13966.8	16552.5	12298.2	12696.2	13211.4	14778	11522.1	13085	15341.5
																	2.82	15502	11732	14765.7	16268.3	17930	13958.9	16508.5	12248	12811.4	13283	14764.9	11635.1	13311.5	15485
																	2.825	15368	11709	14991.2	16395.8	18167.3	13848	16528	12200.3	12872.8	13331.3	14826	11569.7	13426.7	15658.4
																	2.83	15024	11787	15101.7	16591.1	18366.3	13927.5	16609.6	12232.5	12830.1	13393.8	14971.6	11450.3	13371.1	15861.8
																	2.835	14840	12025	15182.8	16906.6	18595.1	14238.9	16692.8	12238.6	12776.9	13434.5	15049.8	11299.1	13398.5	16095.7
																	2.84	14682	12308	15411.5	16948.8	18813.3	14407.5	16774.3	12261.4	12927.4	13582.5	14995	11225.8	13471.5	16368.3
																	2.845	14350	12426	15609.5	16788.9	19114.7	14399.5	16832.9	12345.8	12995	13612.5	14879.4	11350.5	13468.9	16505.1
																	2.85	13969	12792	15767.4	16850.3	19320.2	14432.9	16933	12333.7	13037.1	13538.5	14678.8	11470.7	13439.5	16607.9
																	2.855	13694	12871	16090.2	17157.8	19550.8	14453.1	17068.2	12273	13113.1	13369.1	14622.5	11442.9	13426.1	16611
																	2.86	13461	13140	16556.9	17316.1	19642.5	14632.8	17202.5	12161	13043.9	13149.5	14540.6	11300.2	13514.2	16714.4
																	2.865	13246	13370	16950.3	17346.4	19668.4	14962.5	17383	12043.6	12944.8	13105.6	14563	11290.7	13649.5	17018.2
																	2.87	13156	13735	17128	17425.3	19749.4	14997.5	17538	12113.1	13026	13120.6	14650.3	11310.7	13642.3	17320.9
																	2.875	13106	14012	17351.9	17569.6	19785.2	15045.8	17559	12229.9	13248.4	13234.8	14740	11292.5	13567.5	17362.8
																	2.88	13006	14113	17643.9	17663.1	19900.8	15282.5	17650.8	12323.8	13367.1	13641	14819.5	11409	13571.7	17477.7
																	2.885	12911	14278	17874.3	17475.1	19892	15526.9	17874.8	12410	13359.2	13844.2	14821.7	11410.5	13542.5	17371.2
																	2.89	12876	14409	18013	17283.6	19839	15814.6	18056.1	12585.8	13538.8	13863.9	14835.1	11477	13468.9	17413.6
																	2.895	12873	14471	18075.8	17240.8	19768.5	16308.6	18137.2	12818.7	13759.7	13819.8	14777.3	11733.6	13537.3	17637.5
																	2.9	12796	14439	18148.1	17248.3	19572	16619.1	18314	12928	13813.1	13868.3	14721.4	11810.7	13637.5	17958.3
																	2.905	12629	14390	18081	17205.8	19223	16786.6	18729.5	13030	13824.4	14113.2	14831.2	11752.9	13604.7	18152.5
																	2.91	12377	14469	17891.1	17213	19015.2	16776.7	19162.9	13244.4	14030.4	14408.6	14838.5	11683.9	13559.5	18159.7
																	2.915	12185	14511	17637.3	17222.1	18897.3	16715.8	19464.5	13492.2	14343.2	14629.2	14762.1	11635.6	13678.6	18240.5
																	2.92	12160	14554	17425.6	16958.2	18584.8	16657	19757.5	13647.7	14412.2	14694.4	14664.4	11711.6	13916.4	18146.6
																	2.925	12117	14517	17122	16546	18108.5	16759	20085.4	13734.3	14383.3	14660.7	14624.2	11750	13983.9	17899.5
																	2.93	12072	14552	16780.7	16180.7	17704.2	16782.6	20388.4	13751.1	14445.3	14660.1	14742.4	11830.6	13891.9	17728.5
																	2.935	11923	14330	16583.7	15732.1	17413.3	16738.2	20575.8	13914.9	14625.1	14651.1	15034.8	11895.8	14005.9	17621.8
																	2.94	11801	13924	16391.5	15451.5	17261.5	16707.9	20567.5	14303.8	14782.5	14798.3	15276.9	12008.6	14273.2	17599.4
																	2.945	11983	13538	16154.5	15184.4	17128.5	16462	20498.8	14706.1	14896	15060.1	15437.1	12133.9	14542.9	17537.5
																	2.95	12113	13572	15891.5	14812	16973.1	16076.1	20534.7	14987	14855	15154.4	15605	12177.1	14791.3	17392.1
																	2.955	12102	13497	15512.7	14653.7	16762.2	15857.5	20532.5	15380	14765.3	15213.7	15676.5	12072.2	14940.2	17156.4
																	2.96	12183	13358	15066.9	14609.5	16537.7	15784.1	20377	15592.7	14771.7	15324.8	15791.5	12067.7	14966.2	17046.3
																	2.965	12307	12990	14736.5	14338.8	16411	15620.6	20180.3	15796.6	14958.3	15468.4	15831.5	12217.7	15025.5	16837.6
																	2.97	12335	12555	14524.8	14070.1	16141.8	15274.6	19948.2	16128.6	15098.3	15557	16026.5	12378.1	15292	16509.7
																	2.975	12395	12506	14291.9	14102.9	15797.8	15003.4	19722.3	16347.7	15046.4	15860.5	16246.6	12539.4	15698.1	16421.9
																	2.98	12384	12325	13992.6	14243	15564.3	14689	19509.2	16571.3	14782.9	16154.4	16401.8	12642.9	16139.4	16321
																	2.985	12267	11945	13707.8	14095.4	15476.4	14342	19186	16740.2	14600.9	16267.7	16661.1	12602.1	16529.4	16065
																	2.99	12089	11844	13511.8	13758.7	15426.1	14182.3	18829.9	16839.6	14600.1	16356.1	16944.1	12653.5	16813.4	15893.3
																	2.995	12008	11737	13537.9	13662.3	15306.6	14155.6	18468	16928.7	14457.3	16343.1	17179.2	12793	17123.8	15795.4
																	3	12065	11551	13622.7	13695.6	15068.5	14023.4	18107.6	17027.8	14445.5	16150.9	17522.9	12923.4	17569.2	15631.2
																	3.005	12138	11495	13484.5	13525.2	14799.7	13771.1	17856.9	17012.9	14443	15971.4	17720.7	13119.1	17957.7	15307.9
																	3.01	12025	11443	13146.7	13388.1	14608.3	13566.8	17700	16827.9	14380.5	16065.4	17887.7	13308.5	18374.8	14836.5
																	3.015	11880	11244	12875.5	13334.4	14597.5	13374.4	17439.3	16653.4	14341.2	16163.3	18030.3	13548.8	19027.5	14504.8
																	3.02	11887	11556	12737	13311	14505.6	13350	17027	16534.6	14174.5	16132.2	18132.8	13812.4	19656.2	14304.1
																	3.025	11973	11677	12659.2	13306.3	14238	13594	16702.4	16445	13979.4	15867.7	18221.2	14057.6	20144	13699
																	3.03	11942	10954	12565.8	13377.5	13871.8	13554.1	16575	16416	13840.7	15741.7	18252.3	14335.5	20435.6	12775.6
																	3.035	11940	10919	12401.3	13388.5	13697.6	13352.3	16473.5	16224.6	13602.5	15832.2	18265	14433.1	20699.7	12219.5
																	3.04	11908	10763	12386.5	13405.5	13804.5	13169.6	16196	15797.5	13433.4	15923.6	18393	14489.3	21076.2	12433.5
																	3.045	11692	10777	12474.6	13286.7	13985.1	12874.7	15772.2	15327.3	13263.1	15846.6	18250.3	14673.4	21378.7	13022
																	3.05	11652	10865	12548.8	13065	13943.7	12647.9	15497.2	15034.5	12945.5	15611.7	18310.7	14979.4	21619.4	13515.1
																	3.055	11930	10712	12395.3	13030.3	13884.6	12583.9	15491.1	14853.3	12655.1	15383.8	18322.1	15192.3	22040.8	13731.4
																	3.06	12254	10459	12124.7	13037.3	13884.1	12710.6	15573.7	14635.9	12430	15294.3	18125.7	15074.8	22476.2	13748.9
																	3.065	12343	10484	12044.6	13087.5	13764.1	12891.4	15586.8	14370.6	12413.5	15240.9	17846.4	14797	22554.3	13779.2
																	3.07	12403	10596	12086.9	13223.6	13579.2	13001.9	15538.7	14097.1	12494.6	15151.2	17650.7	14733	22406.5	13778.3
																	3.075	12529	10658	12167.6	13371.8	13535	13068.7	15438.3	13801.5	12382.2	14977.7	17604.9	14880.6	22316.9	13930.3
																	3.08	12586	10822	12203.5	13335.5	13645.2	13041.4	15312.3	13469.3	12220.2	14715.6	17360.5	14991.3	22140.3	14061.4
																	3.085	12608	10623	12129.5	13209.2	13649.4	12937.3	15261.1	13044.2	12121.6	14472	17112.9	15079.4	21857.2	14208.9
																	3.09	12654	10346	12113.4	13063	13550.6	12803.7	15232.8	12645.9	12077.8	14102	16934.4	14997.2	21474.8	14394.3
																	3.095	12678	10616	12245.5	13080.5	13521.2	12880	15054.8	12410.5	12140.4	13721.4	16706.6	14844.3	21026.9	14298
																	3.1	12560	10653	12170.6	13280.6	13538.5	12877.2	14870.1	12297.3	12092.5	13435.3	16565	14752.5	20661.7	14132.6
																	3.105	12485	10617	11971	13479.1	13516.4	12572.1	14871.8	12325.8	12014.2	13268.6	16115.9	14618.5	20390.6	14106.2
																	3.11	12596	10629	11970.6	13544.2	13377.5	12457.7	14939.3	12243.5	11861.3	13253.9	15573.6	14289.8	20133.6	14139
																	3.115	12792	10460	12043.9	13511.3	13137.6	12544.1	14939.2	11972.6	11700.4	13373.3	15247.2	13897.8	19680.2	14124
																	3.12	12803	10812	12147.8	13456.3	13013.8	12652.7	14948.8	11855.3	11676.8	13421.8	14901.5	13613.4	19112.9	14107.2
																	3.125	12621	10695	12352.3	13399.6	13051.9	12689.7	14995.6	11728.4	11651.5	13331.2	14571.5	13321.5	18699	14117.9
																	3.13	12597	10770	12423.8	13415.9	13197.3	12722.2	15031.2	11445.1	11460.1	13177.5	14564	13082	18437.8	14254.3
																	3.135	12850	10606	12396.3	13223.7	13251.6	12763.8	15087.6	11242.7	11343.8	13052.4	14463.5	12857.5	18127.4	14279.4

## Sheet: ED Fig. 3b
ED Fig 3b, Uncropped versions of immunoblotting of a BNGE with antibodies specific to each mitochondrial complex: NDUFB8 (CI), UQRC2 (CIII) COX IV (CIV) and ATP5A (CV), in mitochondria isolated from NIH/3T3 cells that underwent four rounds of MitoKO DdCBE treatment with the Nd4l, Nd5, Nd6, CoIII, Atp8 pairs and WT controls. An antibody specific for complex II (SDHB) was used as loading control.
No MW marker was used.
Same membranes sequentially blotted with the presented antibodies.

## Sheet: ED Fig. 4a
ED Fig. 4a, Basal oxygen consumption rates (OCRs) of MitoKO DdCBE-treated cells after 4 cycles of iterative treatments. Wild-type (WT) and p0 cells, containing no mtDNA, were used as controls.Ordinary one-way ANOVA with Dunnett´s test: **** P-value < 0.0001 (see below).
Graphs plotted in Graphpad Prism 9 for macOS version 9.1.0.
	WT					Nd1					Nd2					Nd3					Nd4					Nd4l					Nd5					Nd6					Cytb					CoI
Basal OCR (pmol/min/ug)	15.846	13.666	12.91	13.094	12.09	0.56	0.43	0.676	0.78	0.646	9.76	8.294	7.75	7.562	7.358	11.338	10.208	9.03	8.938	8.954	13.982	12.706	11.36	10.644	10.368	7.154	5.588	3.59	3.332	3.13	6.23	4.388	3.134	3.106	2.258	10.132	8.04	7.264	6.974	6.724	4.262	3.342	2.656	2.994	2.738	2.386	1.364	1.106	1.208
Statistics also performed with Graphpad Prism 9 for macOS version 9.1.0.
	Number of families	1
	Number of comparisons per family	14
	Alpha	0.05
	Dunnett's multiple comparisons test	Mean Diff.	95.00% CI of diff.	Below threshold?	Summary	Adjusted P Value	A-?
	WT vs. ND1	12.9	11.02 to 14.78	Yes	****	<0.0001	B	ND1
	WT vs. ND2	5.376	3.496 to 7.256	Yes	****	<0.0001	C	ND2
	WT vs. ND3	3.828	1.948 to 5.708	Yes	****	<0.0001	D	ND3
	WT vs. ND4	1.709	-0.1708 to 3.589	No	ns	0.0942	E	ND4
	WT vs. ND4L	8.962	7.082 to 10.84	Yes	****	<0.0001	F	ND4L
	WT vs. ND5	9.698	7.818 to 11.58	Yes	****	<0.0001	G	ND5
	WT vs. ND6	5.694	3.814 to 7.574	Yes	****	<0.0001	H	ND6
	WT vs. CytB	10.32	8.443 to 12.20	Yes	****	<0.0001	I	CytB
	WT vs. COI	12.03	10.15 to 13.91	Yes	****	<0.0001	J	COI
	WT vs. COII	10.19	8.305 to 12.07	Yes	****	<0.0001	K	COII
	WT vs. COIII	11.59	9.708 to 13.47	Yes	****	<0.0001	L	COIII
	WT vs. ATP6	12.36	10.48 to 14.24	Yes	****	<0.0001	M	ATP6
	WT vs. ATP8	10.69	8.811 to 12.57	Yes	****	<0.0001	N	ATP8
	WT vs. ρ0	12.74	10.86 to 14.62	Yes	****	<0.0001	O	ρ0
	Test details	Mean 1	Mean 2	Mean Diff.	SE of diff.	n1	n2	q	DF
	WT vs. ND1	13.52	0.6184	12.9	0.6479	5	5	19.91	60
	WT vs. ND2	13.52	8.145	5.376	0.6479	5	5	8.298	60
	WT vs. ND3	13.52	9.694	3.828	0.6479	5	5	5.907	60
	WT vs. ND4	13.52	11.81	1.709	0.6479	5	5	2.638	60
	WT vs. ND4L	13.52	4.559	8.962	0.6479	5	5	13.83	60
	WT vs. ND5	13.52	3.823	9.698	0.6479	5	5	14.97	60
	WT vs. ND6	13.52	7.827	5.694	0.6479	5	5	8.788	60
	WT vs. CytB	13.52	3.198	10.32	0.6479	5	5	15.93	60
	WT vs. COI	13.52	1.49	12.03	0.6479	5	5	18.57	60
	WT vs. COII	13.52	3.336	10.19	0.6479	5	5	15.72	60
	WT vs. COIII	13.52	1.934	11.59	0.6479	5	5	17.88	60
	WT vs. ATP6	13.52	1.163	12.36	0.6479	5	5	19.07	60
	WT vs. ATP8	13.52	2.83	10.69	0.6479	5	5	16.5	60
	WT vs. ρ0	13.52	0.7844	12.74	0.6479	5	5	19.66	60
[truncated: 26 more columns]

## Sheet: ED Fig. 4b-c
Graphs plotted in Graphpad Prism 9 for macOS version 9.1.0.
ED Fig. 4b. Growth curves of MitoKO DdCBE-treated cells after 4 cycles of iterative treatments cultured in DMEM supplemented with glucose.
Time (Days)	WT			Nd1			Nd2			Nd3			Nd4			Nd4l			Nd5			Nd6			Cytb			CoI			CoII			CoIII			Atp6			Atp8			Rho0
0	6.01144	6.59062	5.72938	4.13393	5.31226	4.89323	6.14932	7.15338	6.45825	4.27389	4.44889	4.51785	4.52175	5.01565	4.58361	2.09283	2.48186	2.81358	3.91911	3.56205	3.90366	6.10534	7.26253	6.76196	5.80684	7.43899	6.64138	4.60137	5.72381	6.07612	5.96218	6.91808	7.09553	5.50441	7.183	7.1107	7.78547	7.37223	6.75488	8.52859	8.34314	7.97582	5.53617	6.36576	5.93114
0.25	7.72367	8.50745		6.46543	7.16439		9.14344	9.47445		6.55274	5.32724		6.40007	6.13861		3.76165	3.71496		4.78878	4.53729		9.54765	9.41411		8.40267	9.23031		6.99958	7.27119		8.94122	8.60063		7.54628	8.62462		9.66888	8.99149		9.63365	10.0723		8.2615	8.32156
0.5	10.7514		10.2955	8.47864		8.0577	11.4241		10.0478	7.93851		7.35502	8.11744		7.2949	5.26174		4.89592	6.4544		6.21417	12.575		10.4994	10.8676		9.862	9.50191		9.177	11.1415		10.4202	9.09875		10.2114	11.9578		9.66909	12.2803		11.426	10.38		9.1454
0.75	12.409	13.5419	11.9572	9.47011	9.70958	8.67135	13.4983	14.1837	11.5492	9.47099	8.0552	8.11177	8.99878	9.42791	7.96846	5.99161	5.31453	5.3494	7.23831	6.52081	6.63764	13.9259	13.1616	11.5951	11.6927	12.7165	10.5361	10.3595	10.9937	10.1859	12.0637	12.0315	11.2626	10.0094	11.5081	10.8209	13.2354	12.4628	10.8174	13.9899	13.7408	12.4284	12.6623	12.0858	10.8302
1	14.2104	15.567	13.6273	10.7313	10.3606	9.71248	15.348	15.7226	13.452	9.72995	9.01664	9.06703	10.0431	9.93686	9.10854	6.24869	6.14859	5.25278	7.69619	7.9683	7.43051	15.8885	15.1031	14.0114	13.4528	14.4872	11.7181	11.8307	11.9358	11.498	13.0668	13.0262	12.6799	10.5366	12.0525	11.3804	14.3296	13.5315	11.5216	15.8477	15.7974	14.8448	13.721	13.1863	12.1306
1.25	17.3846	18.4963	17.401	12.0861	11.6969	11.7573	19.3878	19.5039	17.0386	11.5803	10.4386	11.2091	11.5249	11.4217	10.3865	6.44916	6.89926	6.30588	8.58188	9.28296	8.7818	19.069	18.3804	17.008	15.8448	16.5639	13.8075	13.9278	14.2026	13.6572	15.0974	15.7259	14.5549	11.5486	13.6678	12.6271	16.9604	15.5504	13.3673	18.6407	18.522	17.6553	15.1034	14.546	12.7747
1.5	19.756	21.4058	20.7406	13.7374	13.648	13.5914	22.7886	22.9244	20.4545	13.9439	11.9954	12.5202	13.1257	12.9045	12.4039	7.32345	7.99509	7.24753	9.85295	10.6452	10.2063	23.0261	20.9424	20.19	17.7534	19.4587	15.9191	16.014	16.1378	15.8444	17.2662	18.1528	17.2846	12.7989	14.8891	14.3351	19.1243	17.6766	16.0872	21.4424	21.5568	20.84	15.715	15.668	13.549
1.75	23.3869	25.3322	24.7161	15.62	15.4811	15.8763	27.702	27.537	25.3527	16.3497	14.4653	14.7212	15.7497	15.3599	14.395	8.05872	9.21696	8.08051	11.4649	12.1791	12.2799	27.0365	25.6298	24.0616	20.0695	22.5072	18.6153	18.4069	18.7262	18.2623	20.3641	20.957	20.2851	14.4722	17.1091	15.4069	22.2642	20.3061	17.7166	24.5322	24.8972	24.368	16.9845	16.4539	14.4765
2	27.8757	30.1474	28.6885	18.6555	17.3337	18.9183	32.9751	33.0666	30.0496	19.5054	17.7916	17.79	18.8125	18.763	17.0977	8.76838	10.5727	9.45478	13.513	14.4299	14.5849	32.607	29.9916	28.7102	23.2387	25.7394	21.8951	21.126	22.6066	20.7623	23.3322	24.5665	22.7827	16.532	19.2007	17.1868	24.8103	22.9835	22.0365	28.1586	28.7555	27.8075	18.1725	17.3965	15.9323
2.25	33.3335	34.6527	34.8188	21.0834	19.9177	20.86	38.7297	38.8236	36.3887	23.7051	21.2257	21.6308	22.2265	22.4051	20.7924	10.0578	13.1137	11.721	16.7299	17.985	17.045	38.4517	34.8082	34.5818	26.4785	29.4353	24.8276	24.3726	25.9358	24.6182	26.2835	28.7246	26.374	18.9616	21.1147	19.4816	28.5069	26.2456	25.3543	32.2623	33.2687	32.5939	19.1701	18.663	16.443
2.5	38.6064	40.4207	40.8735	24.3207	22.6653	24.9984	45.7991	46.8886	44.0928	28.2968	26.2975	26.1892	26.9909	26.771	24.9545	12.1353	15.9291	14.1456	19.8777	22.0621	21.9833	44.6639	39.9223	40.3455	30.3148	34.464	29.1424	28.0818	30.3642	28.3293	29.8545	32.8854	30.6083	21.6205	24.2301	22.3419	33.6748	30.3886	29.2211	37.0479	37.9652	38.137	20.2865	19.9803	17.8662
2.75	45.8955	47.4976	48.2683	27.9858	26.1481	28.5209	53.8077	55.1814	52.2568	34.0887	31.41	32.9117	32.9172	32.4305	30.5036	14.9761	19.2164	17.3074	24.3584	27.6573	26.451	51.3338	45.8734	47.9066	34.7938	39.401	33.9529	33.1668	36.2217	32.7958	34.4704	37.7755	35.4616	24.5579	26.7691	25.8308	38.1419	34.6251	33.9573	43.1206	43.7982	43.3044	22.1596	21.2845	19.1543
3	52.8426	54.5881	56.4064	31.1734	30.0249	33.0305	63.0695	64.3533	62.0589	40.4657	37.8951	39.327	38.5403	38.4717	36.1277	18.0439	23.6309	21.5383	30.488	33.1751	32.4547	57.9361	52.9744	54.2732	39.6128	45.6448	38.879	37.5876	41.2306	37.8164	38.6811	42.6251	41.3229	27.4841	30.3585	29.1874	43.7549	39.6372	38.9934	49.1706	51.1583	51.0908	23.0831	22.516	20.491
3.25	60.2284	62.5311	64.8258	35.244	33.8928	37.4092	71.5136	73.5348	71.324	48.3721	45.765	45.5938	46.0072	44.9533	42.8844	21.9982	28.9064	26.17	36.4972	39.6006	39.4503	66.1057	60.2359	62.7778	45.6157	52.1577	44.6058	44.0558	48.5196	44.0458	44.8873	48.8156	46.6198	31.2134	34.6327	32.5573	49.4211	45.3286	43.9946	56.2331	58.4377	58.6585	24.2736	23.71	21.6658
3.5	68.853	71.6043	73.5996	39.2407	38.431	41.7499	80.2038	82.5053	81.8954	55.3161	54.1601	54.2447	52.9643	52.2188	49.678	25.8646	35.4543	30.8633	44.2058	47.7141	47.151	72.6846	68.4728	70.469	51.333	60.1484	52.398	50.531	55.6988	49.6941	50.5218	54.6292	53.6806	34.6193	39.5164	37.9239	56.7771	51.8163	51.1271	63.5989	66.3124	66.234	25.7788	24.8689	23.3341
3.75	77.749	79.6455	82.4068	44.2085	42.8118	46.7151	88.1135	89.1874	89.6942	64.5019	62.5851	63.2846	60.8865	60.3598	57.7534	31.91	42.2563	38.1264	52.7823	55.5609	55.7683	79.2289	75.8098	78.6986	57.8482	67.8743	60.7463	57.761	63.4595	56.6501	57.2412	61.8255	61.42	39.0239	46.3595	44.6249	62.3366	57.3841	56.3062	72.02	74.0588	74.223	27.6558	26.4301	24.5578
4	84.3907	86.1466	89.1944	47.8961	47.784	51.3419	93.1141	94.835	94.3925	72.2299	71.3252	71.1252	68.1006	67.7321	66.2948	38.1342	49.5712	44.9985	61.2587	63.6237	64.68	85.4691	82.7999	85.5661	65.2589	75.1388	67.7732	66.4278	71.0567	63.883	64.7472	68.6128	67.1471	44.363	52.7918	50.0373	67.6037	64.2505	62.1811	78.0079	79.9242	81.5469	29.4906	27.9602	26.0592
4.25	90.5588	91.4658	93.6982	52.7719	53.195	57.0712	96.721	97.3011	97.2487	80.1844	79.0719	79.8638	75.719	74.6704	73.4188	44.7237	58.085	52.4548	69.5137	71.7035	73.7388	89.9691	88.5462	90.6128	72.5189	81.2108	75.6104	73.3474	77.6009	72.0342	71.7517	74.6946	75.7629	50.0102	59.6433	57.3141	72.9403	70.3385	67.2836	84.7681	85.0996	87.3028	30.808	29.4077	27.4859
4.5	94.5337	94.6317	96.5864	56.4299	57.8086	60.7537	98.3354	98.7309	98.2633	86.0038	85.2696	85.2289	81.2443	81.6882	79.6614	51.4783	67.4858	61.8375	77.592	78.8889	80.6557	92.5764	91.9356	93.766	78.1225	86.1248	82.2262	78.0458	82.8146	76.3556	77.2943	79.2383	80.1986	55.322	66.3257	65.2626	77.0111	73.3175	72.284	88.4026	88.8896	90.6554	32.4142	31.2499	28.8192
4.75	96.9436	96.7684	98.0856	61.6974	62.1321	66.5461	98.8711	99.2673	98.9233	89.8285	91.1838	89.7484	86.5825	86.9152	85.5822	59.3899	75.5546	70.3997	84.4092	85.9558	87.0358	94.0263	95.1939	96.0954	84.136	90.2026	87.1405	84.5454	86.8413	81.6255	81.9399	84.759	85.0307	61.5001	73.1927	72.268	81.6356	78.2131	78.1277	91.3692	91.1974	93.2732	33.8777	32.7166	31.3058
5	98.0909	98.0516	98.6192	65.1087	66.8918	70.8612	99.235	99.5274	99.3422	93.6795	94.0253	93.8468	90.6683	90.4998	89.3901	66.7228	83.2587	79.1877	89.2243	90.5514	91.3742	95.1681	96.9376	97.3015	88.7547	93.4919	90.9264	86.2408	89.1822	84.6586	86.9348	87.9454	89.3198	68.14	79.5808	78.4961	83.5903	81.8051	79.0693	92.8637	92.9423	93.8938	36.0963	35.0835	32.4925
5.25	98.7896	98.3841	99.0647	69.7098	72.1332	74.5991	99.35	99.5881	99.3576	95.3365	95.7179	95.9763	93.0529	92.5768	93.2117	73.7246	88.8908	85.9613	92.7066	93.5167	94.7279	96.7162	97.7242	98.2822	92.3297	94.9526	93.3349	90.2443	91.9215	89.1727	90.1887	91.28	93.1183	73.8585	84.5969	84.2367	86.3099	85.7581	82.2296	93.7996	94.1275	95.0352	37.9341	37.0758	34.8766
5.5	99.1011	98.783	99.2953	73.163	76.527	78.4926	99.5563	99.6865	99.5437	96.8893	96.7993	97.1957	95.2476	95.4178	94.6658	81.4285	93.1088	91.881	94.5919	96.1569	96.6798	97.1288	98.3496	98.6793	94.487	96.0602	94.7415	92.3021	83.4942	91.0448	92.9856	93.1625	94.5333	78.4478	87.7741	88.1638	88.0878	87.0181	85.4221	94.5359	94.4522	96.1899	40.2424	39.1154	37.2935
5.75	99.3711	99.18	99.4331	76.131	78.8287	80.8732	99.6213	99.7613	99.5883	97.8986	97.9639	98.0063	96.5643	96.5708	96.0595	87.4676	95.7559	94.6341	96.5606	97.1233	97.5586	97.2447	98.512	98.6399	95.4117	96.692	96.0741	92.4399	94.2445	91.6881	94.2588	94.6776	95.0528	84.0354	91.8645	92.326	89.2374	87.3679	85.522	95.295	95.1472	96.3228	42.3689	41.212	38.9851
6	99.5748	99.3689	99.5324	78.9879	83.1967	83.6401	99.5026	99.8379	99.682	97.649	98.8875	98.3897	96.055	97.735	97.1699	92.6651	98.0534	97.8396	97.9971	98.0129	98.2941	97.02	99.0363	99.3443	95.2708	97.8954	97.3126	94.2828	96.1984	94.2479	91.7612	96.4124	95.8845	79.2415	95.4482	95.4335	90.832	88.752	88.3106	97.1624	95.7221	97.3306	40.4188	44.5871	41.6455
6.25	99.4718	99.4144	99.4843	79.8962	82.2528	83.2391	99.6824	99.8259	99.5524	98.7561	98.663	98.4718	98.4001	97.4749	96.8738	93.8744	98.3805	98.3609	98.0379	98.338	98.7381	97.6618	98.9992	99.2031	96.9462	97.8861	96.7074	94.1161	95.6768	93.6705	96.3515	96.7104	96.8666	90.7543	95.3798	94.9245	90.9916	88.7378	87.6422	96.0105	95.6575	97.2448	46.5314	45.7071	44.1864
6.5	99.4749	99.3891	99.4596	80.1006	83.3341	84.0622	99.6433	99.8295	99.4952	98.7901	98.76	98.7062	98.4059	97.5792	97.4439	95.4932	98.6587	98.4505	98.3088	98.1494	98.7433	97.7934	99.013	99.0829	97.0718	97.6878	96.9123	94.3932	95.4837	92.7499	97.0101	95.8393	96.8612	91.7337	95.6863	95.9343	91.1462	89.3622	88.5054	96.1833	95.9842	97.3829	48.2805	48.05	46.4051
6.75	99.4651	99.3755	99.4311	81.4999	83.232	84.5009	99.6699	99.8566	99.5386	98.9703	98.8054	98.7413	98.4913	97.7109	97.2337	97.0535	99.1838	98.7994	98.2369	98.545	98.8644	98.1679	98.8931	99.1373	97.4261	98.1167	96.9526	95.1165	95.9545	94.1218	97.1085	96.958	97.1028	93.3322	96.5191	96.3634	91.054	89.8288	89.7479	96.2189	96.0368	97.6226	50.3127	50.6074	48.864
7	99.3534	99.4273	99.4238	81.3197	84.9653	85.8583	99.6734	99.821	99.5504	98.8347	98.7874	98.7685	98.185	97.6947	97.322	97.0669	98.9849	98.9137	98.1695	98.1321	98.7576	97.5577	99.0011	99.166	97.0979	98.0466	97.1423	95.2736	96.0117	93.8502	97.0414	96.7125	97.2679	94.5364	96.1631	96.3557	91.8941	90.4444	89.1111	96.4155	96.3041	97.689	51.7944	52.2806	50.5054
7.25	99.5637	99.2944	99.4247	83.8192	86.5904	87.4541	99.6281	99.8081	99.4185	98.8485	98.7717	98.8824	98.5778	98.3613	97.9913	97.9184	99.3189	99.3354	98.5027	98.3338	98.6966	98.0741	98.9754	99.3855	97.4777	98.3901	97.2162	95.9235	97.1515	94.3353	97.2654	96.9792	96.9318	94.8148	96.7919	96.9885	93.2881	91.8867	91.6768	96.984	96.3796	98.001	53.4171	54.522	52.3238
7.5	99.4102	99.1146	99.4645	84.0321	88.492	88.8281	99.536	99.7758	99.3043	99.0858	99.1289	98.8742	98.5993	98.3671	97.8348	98.2799	99.3264	99.339	98.3023	98.4537	98.5825	98.387	99.0199	99.3228	97.447	98.3951	97.4256	95.6682	96.8206	94.8582	97.7502	97.2362	97.1896	94.2164	96.6303	96.754	92.7294	91.6926	91.8635	97.0563	96.7093	98.1307	54.7776	55.7819	53.5028
ED Fig. 4c. Growth curves of MitoKO DdCBE-treated cells after 4 cycles of iterative treatments cultured in DMEM supplemented with galactose.
Time (Days)	WT			Nd1			Nd2			Nd3			Nd4			Nd4l			Nd5			Nd6			Cytb			CoI			CoII			CoIII			Atp6			Atp8			Rho0
0	5.99483		4.94687	4.5267		3.70506	6.22115		4.51725	3.7802		3.29241	4.32046		3.92499	2.16604		2.08078	2.57855		2.4852	5.8649		5.18617	5.83662		5.03088	4.4114		4.21956	6.20575		5.94213	5.89901		5.53425	5.59815		5.08664	7.73594		5.84606	6.80103		3.8542
0.25	7.28484			5.99889			8.28077			4.5646			5.20705			2.67134			3.10394			7.64827			6.7506			5.4109			7.138			7.12842			6.42622			8.91534			8.89684
0.5	9.60377		8.86791	7.14055		5.92709	11.4923		8.22697	6.27672		5.69573	6.93184		6.376	3.38627		3.46331	3.93813		3.98215	9.75668		9.03632	8.38448		7.49455	6.71915		6.68961	8.86159		8.28566	8.81456		7.21646	8.23492		7.44014	11.3998		8.88374	9.53218		5.58274
0.75	11.4789		10.4312	8.80507		6.77877	13.532		10.4625	7.85016		6.92256	8.64728		7.80221	4.1949		3.79777	5.24455		4.71472	12.1436		10.3828	9.40075		8.71343	7.72081		7.74192	9.99589		9.57513	9.68651		8.02116	8.99646		8.58584	12.8128		9.90485	9.89689		5.99243
1	14.0483	14.715	12.3412	10.0153	10.7321	8.21108	15.7996	16.606	11.8487	8.67571	8.91684	8.38418	10.6288	10.9021	9.41125	5.01098	5.24531	4.69601	5.59152	7.70402	5.23369	13.6134	14.9249	11.7611	11.0818	12.6736	8.95171	9.01995	9.99101	8.65907	10.787	11.8091	9.45725	10.4541	9.65926	8.29775	9.58746	10.4904	8.65691	13.537	13.7514	10.6089	10.1076	7.42955	5.88438
1.25	16.793	17.3862	15.4754	10.9459	11.4817	9.07981	18.6335	20.0694	13.6307	10.5749	10.3893	9.94184	12.6997	13.0979	10.5463	5.88514	5.83354	5.43271	6.53881	9.36255	6.18076	14.4023	15.9369	12.8198	12.3316	13.8995	10.2557	9.63712	11.2698	8.90449	11.2347	12.0083	9.58252	11.0602	10.0543	8.7936	10.1116	10.7995	8.69543	14.8716	14.945	11.2716	10.0367	7.54375	6.07843
1.5	19.0689	19.7224	18.2435	11.5783	12.1476	9.4385	21.4928	23.0189	15.8183	12.0638	12.229	11.7772	13.5739	14.1527	12.236	6.54443	6.81081	6.17659	7.07298	10.6139	7.25948	15.6596	16.8013	13.6105	13.3571	14.3376	11.251	9.94508	11.2017	9.09588	12.1658	13.0423	10.433	11.9512	10.9327	9.20879	10.1144	11.2137	8.81305	15.5306	15.2432	12.2668	9.74259	7.54233	6.07716
1.75	21.7477	22.2316	20.9203	11.8544	12.9931	9.92599	23.7396	24.7703	17.4989	13.5941	12.92	12.6812	15.1127	15.078	13.0016	7.32795	7.91939	7.53318	8.48831	12.1935	7.85737	15.8803	17.8477	14.4665	14.4361	15.0315	12.2487	10.3091	11.4952	9.83242	12.416	13.4776	10.7404	12.2226	11.2369	9.74889	10.3443	11.1294	8.94404	15.6439	15.2522	12.3106	9.73581	7.41672	5.93262
2	23.3762	23.3055	22.7688	12.4391	12.6423	9.93958	25.9814	26.8317	19.4679	13.675	13.9763	13.6511	15.3505	15.6479	13.6182	8.00542	9.03557	8.13692	8.39823	12.5646	8.89332	16.2178	16.9537	14.7361	14.4993	15.6479	12.6782	10.3641	11.7277	9.46247	12.6737	13.4138	11.5881	12.9076	11.7867	9.99609	10.2587	11.2687	9.26907	15.9052	15.1453	12.1008	9.55483	7.2928	5.76569
2.25	24.8046	24.1138	23.4674	12.3177	12.6907	10.1349	28.1724	28.6242	20.8738	14.7604	14.1033	14.0798	15.6254	15.852	13.7105	8.96578	9.66573	8.86173	9.07957	12.9345	8.72378	16.0268	16.1709	14.5134	15.083	15.6449	13.0922	10.9884	11.7045	9.53093	12.66	13.6638	11.2946	12.8932	11.5716	9.92284	9.70322	10.9692	8.77252	14.9171	14.1336	11.6382	9.46569	6.91541	5.6772
2.5	26.5642	24.8451	24.6589	12.6207	12.8812	10.8331	29.2109	30.8619	22.3687	15.1338	14.5783	14.2739	15.8741	15.4803	14.1087	9.46722	10.468	9.60628	8.83535	12.9892	9.56621	15.6371	16.0095	14.2221	15.0692	15.0835	13.3812	10.6459	11.5531	9.5305	12.1667	12.4157	11.3736	12.911	11.9875	10.2596	7.84698	9.48239	7.04022	14.6108	13.2161	10.3581	9.19418	6.66897	5.52347
2.75	27.9602	26.2614	25.7292	12.2314	12.4058	10.3974	31.4936	32.4573	24.4718	15.7353	14.9132	14.951	16.5522	16.0867	14.4492	10.3235	11.4783	10.5669	8.9153	13.4267	9.61885	14.5642	15.4306	14.284	14.7987	14.9822	12.6194	10.2706	11.0976	9.85328	11.2433	11.6407	11.0668	12.155	11.1832	9.58463	5.44351	6.33038	4.77169	12.875	12.293	9.77302	8.61049	6.50328	5.33464
3	29.0265	26.9837	27.53	9.60327	10.2935	8.397	32.8861	34.288	26.0221	15.887	14.5748	14.5367	16.4174	15.2614	14.104	11.1234	11.9088	10.5205	9.19756	13.2278	9.90904	14.3967	15.1718	14.3205	14.3131	14.3624	12.5844	9.16111	9.66374	8.98991	10.344	10.5062	10.4064	11.2568	10.6144	9.08441	5.49011	5.35818	5.32177	12.1856	11.673	9.43878	7.77172	6.35386	5.19581
3.25	30.3799	28.501	28.4527	7.90123	8.15442	6.91233	34.7289	35.3892	27.5412	15.3299	14.4367	13.5887	16.6706	15.5913	14.1208	11.7402	12.3954	10.8023	9.45182	13.591	9.88366	14.795	14.8963	13.8196	13.8767	14.2774	12.4911	8.30423	9.1092	8.08047	9.30561	9.65646	9.72337	10.078	9.63716	8.43942	5.20467	4.98434	5.14466	11.1515	11.5216	8.80298	7.24531	6.23334	5.08919
3.5	32.2512	29.9318	30.1636	6.80957	7.2507	6.06288	35.9749	37.2405	29.2556	15.0639	14.1472	13.6995	16.0057	15.4513	13.9896	12.1798	12.7579	11.0723	9.09517	13.4922	9.79104	14.4434	13.9952	13.9448	13.7997	13.9571	12.8589	7.74437	8.5438	7.77065	8.58435	8.82272	9.50101	9.59357	9.44079	7.52535	5.08692	4.67478	4.81361	11.4119	11.2305	8.61197	7.17167	6.04822	5.0938
3.75	34.1793	30.9825	30.9278	6.46416	6.48815	5.52872	37.4042	39.9886	31.3517	14.5548	13.9039	13.5338	16.1615	15.0688	14.0854	11.8497	12.7419	11.238	9.03546	13.4925	9.59148	14.6678	14.4237	13.9323	14.1779	14.3874	12.9475	7.313	8.2519	7.41562	8.59224	8.68508	9.09012	9.3513	9.42881	7.66835	4.65183	4.64168	5.00246	11.1847	10.7228	8.57167	7.06164	5.62141	4.99422
4	36.0091	32.5445	32.9109	5.99134	6.22478	5.42233	39.3726	42.1914	34.1712	14.6309	13.0741	14.1032	16.235	15.055	14.394	12.3016	12.493	11.4901	9.19691	13.6444	9.73821	14.6349	14.6058	14.2837	14.1145	14.5382	13.392	6.98589	7.59612	7.26734	7.8619	8.29574	8.74071	8.9957	9.43301	7.3321	4.89206	4.24493	4.79346	10.9792	10.7791	8.41953	7.12809	5.34608	4.70899
4.25	37.5938	33.7981	33.8087	5.62337	6.16886	4.9954	41.2393	44.1841	35.9822	14.8001	13.1184	13.4121	16.2099	15.0296	14.3246	12.2939	12.697	11.013	8.8057	13.7222	9.76935	14.602	14.9293	14.8186	14.422	14.9868	13.7441	6.85361	7.56424	6.94206	8.14195	7.95217	8.44133	8.99903	9.58636	7.24306	5.14613	4.5309	4.81452	10.9491	10.3705	8.90262	7.65649	4.76823	4.30336
4.5	39.5429	35.4513	35.9089	5.47632	6.0934	4.98723	43.7536	46.9549	38.8024	14.5811	12.3868	13.5552	15.9929	14.4831	14.1271	11.6519	12.4087	10.9114	8.83674	13.6781	9.63524	14.4151	15.1228	14.8392	14.6818	14.6246	14.0135	6.34496	7.16795	6.43124	8.03059	7.82469	8.14626	9.14331	9.84057	7.03971	4.7467	4.68467	4.55325	10.9624	10.1396	8.99586	7.28545	4.45769	4.18861
4.75	42.8055	37.4826	38.2589	5.50825	6.0147	5.34583	46.9924	50.1962	42.2771	15.1007	12.9546	13.3221	17.0937	15.1827	14.7967	12.0299	12.218	11.3879	9.37814	14.1484	10.2222	15.2543	16.1059	15.271	15.5218	15.6435	15.0422	6.02475	6.99752	6.30016	7.46506	7.71024	7.54261	9.53387	9.92083	7.15097	4.68714	4.23408	5.26112	11.219	9.89138	8.8435	7.13206	4.4142	4.21585
5	45.6942	39.647	42.0408	5.37226	5.7953	5.17542	49.5216	54.7204	45.6596	15.0662	12.761	13.5156	17.659	15.6674	14.9616	11.3661	12.4887	10.9067	9.2575	14.8785	10.294	15.6345	16.1856	15.6972	15.6174	16.1904	15.9555	5.9416	6.80197	6.31246	7.30646	7.58906	7.58241	9.49185	10.2227	7.32722	4.36083	4.47615	4.81517	11.4293	10.0363	8.90117	7.18813	4.47885	4.19834
5.25	48.3062	43.0694	45.9078	5.24005	5.62265	5.44852	53.7593	58.409	50.9633	15.3071	12.6028	13.5841	18.0625	17.0684	16.2526	12.3292	12.6113	11.4249	9.66806	15.5211	10.792	15.6373	17.0368	16.666	16.8118	16.8225	16.7446	5.88663	6.8139	5.93694	7.45651	7.29057	7.18304	9.65293	10.7402	7.17864	4.95416	4.29612	5.02984	11.7603	10.1526	9.76866	7.37223	4.36747	4.25947
5.5	52.1862	46.3706	50.5906	5.03994	5.41073	5.02675	57.809	60.9305	54.3468	16.1741	13.1267	14.3995	19.0275	18.2041	17.1034	12.1395	13.5098	11.8973	10.3084	16.0417	11.2737	17.4036	18.0601	17.8708	17.9001	18.7766	17.8302	6.05309	6.78794	6.30943	6.86863	7.44368	7.27453	10.0654	10.7138	7.45084	4.57968	4.36492	4.99463	11.4667	10.3113	9.1575	7.82497	4.38862	4.2447
5.75	56.8196	50.8699	55.7354	4.80724	5.1887	5.23969	60.6723	63.4888	57.0061	16.5844	13.5175	14.3413	20.6688	19.6399	18.4469	12.5352	13.8428	12.4818	11.0304	17.783	12.1466	17.8988	19.47	19.1194	19.3574	19.2104	19.5725	6.13842	7.18751	5.91089	7.2045	7.01261	6.93063	10.2463	11.7913	7.86162	4.96077	4.57224	5.06927	12.0863	10.5779	9.81345	7.25297	4.43592	4.31758
6	61.816	55.7428	61.4156	5.1528	5.35312	4.84053	64.0436	64.2094	58.6485	17.7311	14.6348	15.8187	22.9572	21.7127	20.2213	13.5797	14.5905	13.6665	12.1991	19.106	13.6221	19.1708	21.566	21.155	20.3104	20.4502	20.2606	6.33969	7.39317	6.14637	7.49542	7.2604	7.07048	11.5724	12.3359	7.95596	4.91853	4.5435	5.50861	12.9833	10.8581	10.898	7.59351	4.42241	4.52899
6.25	64.5601	58.0918	65.152	5.11015	5.37201	4.76685	65.1478	62.9812	58.3781	18.8068	15.9199	17.046	25.219	23.0975	22.2861	14.5891	16.4681	14.7079	13.0937	19.5516	14.3002	20.0509	23.3687	22.6253	21.3469	21.9233	21.9212	6.6385	7.04166	6.08555	7.56076	7.10371	7.08889	11.8121	13.0091	8.65611	4.41802	4.72065	4.66264	13.2606	11.7417	10.9719	7.41018	4.40193	4.31298
6.5	67.5313	61.8998	69.5484	4.95371	4.91854	4.74366	64.4007	60.0705	56.2842	20.5334	17.1913	18.3205	26.8427	26.3421	24.2321	15.3992	17.5314	15.8107	14.4352	21.3285	15.8651	21.5976	25.2679	24.2917	23.3108	22.7946	24.2295	7.12432	8.4686	6.35732	7.51498	7.21355	7.18122	12.5873	14.2005	8.43316	4.90989	4.51881	5.3	13.9996	11.8267	11.6888	7.4998	4.42717	4.60049
6.75	71.4927	64.8431	73.3421	5.09869	5.12328	4.96233	62.666	57.2819	54.5903	21.9441	18.7596	20.4232	28.7322	28.3977	27.1264	16.9726	19.0656	17.4492	16.0469	22.9223	17.68	23.1968	28.0136	27.0621	24.4011	24.0216	25.9219	7.27661	7.92746	6.71606	7.24497	7.48227	7.00999	12.6201	14.7391	8.99431	4.75756	4.13807	4.73719	14.4561	12.6695	12.4612	7.5358	4.50818	4.55448
7	72.9852	66.479	76.2554	4.74802	5.25835	4.84032	60.4411	54.6474	51.6556	23.4094	19.9109	22.6195	31.8558	30.9721	30.1787	18.3495	21.8838	19.0812	17.1123	23.8784	19.4024	25.6129	29.4229	29.9409	25.916	25.5698	27.8497	7.61077	9.08347	6.93504	7.3351	7.65731	7.01517	14.3628	16.6686	10.023	4.626	4.69862	4.77496	15.7023	13.1608	12.98	7.32435	4.80315	4.57092
7.25	75.8341	69.2499	76.5343	4.78545	5.1323	4.74674	57.6103	50.56	47.6396	25.7362	22.0677	24.6969	34.2325	35.8711	32.412	20.3189	24.4645	21.2591	19.2414	25.9508	21.8837	26.7424	32.0234	33.0656	26.7584	26.5261	29.3354	8.71097	10.092	7.78944	7.53747	8.4903	7.50824	16.0109	18.4156	11.3312	5.31388	4.63375	5.31728	16.2583	13.3516	14.5756	7.90491	4.59675	5.191
7.5	77.2515	70.5475	74.5418	5.11943	5.48828	4.39533	53.9455	46.9177	44.4432	27.1713	23.7551	27.3493	37.4442	38.0444	36.7662	22.5602	26.3194	24.0683	21.9103	27.621	23.5908	29.2029	35.7488	37.5491	28.3041	27.9089	31.0035	8.40634	10.786	8.56764	8.01226	8.20662	7.17026	16.7828	18.816	11.9381	4.46898	4.48558	5.23876	17.956	14.1504	15.6045	7.49127	4.68515	5.41132

[truncated: 5 more sheets: ED Fig 5a-c, ED Fig. 6a-b, ED Fig. 7a, ED Fig. 7b, ED Fig. 7c]
